# Supplementary material for: Disentangling the complex gene interaction networks between rice and the blast fungus identifies a new pathogen effector
Source: PLoS Biol. 2023 Jan 19;21(1):e3001945. doi: 10.1371/journal.pbio.3001945 (PMC9851567; doi:10.1371/journal.pbio.3001945)
Supplement: S1 Table — (XLSX) [file pbio.3001945.s020.xlsx]

## Sheet: S1 Table
	S1 Table. Summary of sequences of rice cultivars Hitomebore and Moukoto and their RILs.
	Rice materials	Sequence type	Suquence platform	Accesssion	Description
	Hitomebore	WGS	Oxford Nanopore Technologies PromethION	DRR391465	ONT long reads were base called using Guppy v3.4.5
	Hitomebore	WGS	Illumina HiSeq	DRR391466, DRR391467	150 bp paired-end reads
	Hitomebore	WGS	Illumina NextSeq 500	DRR391468	75 bp paired-end reads
	Hitomebore	WGS	Illumina MiSeq	DRR391469, DRR391470	250 bp paired-end reads
	Moukoto	WGS	Illumina HiSeq	DRR391471, DRR391472, DRR391473, DRR391474	150 bp paired-end reads
	Moukoto	WGS	Illumina MiSeq	DRR391475	300 bp paired-end reads
	N19_001 (RIL #1)	WGS	Illumina NextSeq 500	DRR391580	75 bp paired-end reads
	N19_002 (RIL #2)	WGS	Illumina NextSeq 500	DRR391581	75 bp paired-end reads
	N19_003 (RIL #3)	WGS	Illumina NextSeq 500	DRR391582	75 bp paired-end reads
	N19_005 (RIL #5)	WGS	Illumina NextSeq 500	DRR391584	75 bp paired-end reads
	N19_006 (RIL #6)	WGS	Illumina NextSeq 500	DRR391585	75 bp paired-end reads
	N19_007 (RIL #7)	WGS	Illumina NextSeq 500	DRR391586	75 bp paired-end reads
	N19_008 (RIL #8)	WGS	Illumina NextSeq 500	DRR391587	75 bp paired-end reads
	N19_009 (RIL #9)	WGS	Illumina NextSeq 500	DRR391588	75 bp paired-end reads
	N19_010 (RIL #10)	WGS	Illumina NextSeq 500	DRR391589	75 bp paired-end reads
	N19_011 (RIL #11)	WGS	Illumina NextSeq 500	DRR391590	75 bp paired-end reads
	N19_012 (RIL #12)	WGS	Illumina NextSeq 500	DRR391591	75 bp paired-end reads
	N19_013 (RIL #13)	WGS	Illumina NextSeq 500	DRR391592	75 bp paired-end reads
	N19_014 (RIL #14)	WGS	Illumina NextSeq 500	DRR391593	75 bp paired-end reads
	N19_015 (RIL #15)	WGS	Illumina NextSeq 500	DRR391594	75 bp paired-end reads
	N19_016 (RIL #16)	WGS	Illumina NextSeq 500	DRR391595	75 bp paired-end reads
	N19_017 (RIL #17)	WGS	Illumina NextSeq 500	DRR391596	75 bp paired-end reads
	N19_018 (RIL #18)	WGS	Illumina NextSeq 500	DRR391597	75 bp paired-end reads
	N19_019 (RIL #19)	WGS	Illumina NextSeq 500	DRR391598	75 bp paired-end reads
	N19_020 (RIL #20)	WGS	Illumina NextSeq 500	DRR391599	75 bp paired-end reads
	N19_021 (RIL #21)	WGS	Illumina NextSeq 500	DRR391600	75 bp paired-end reads
	N19_022 (RIL #22)	WGS	Illumina NextSeq 500	DRR391601	75 bp paired-end reads
	N19_023 (RIL #23)	WGS	Illumina NextSeq 500	DRR391602	75 bp paired-end reads
	N19_024 (RIL #24)	WGS	Illumina NextSeq 500	DRR391603	75 bp paired-end reads
	N19_025 (RIL #25)	WGS	Illumina NextSeq 500	DRR391604	75 bp paired-end reads
	N19_026 (RIL #26)	WGS	Illumina NextSeq 500	DRR391605	75 bp paired-end reads
	N19_027 (RIL #27)	WGS	Illumina NextSeq 500	DRR391606	75 bp paired-end reads
	N19_028 (RIL #28)	WGS	Illumina NextSeq 500	DRR391607	75 bp paired-end reads
	N19_029 (RIL #29)	WGS	Illumina NextSeq 500	DRR391608	75 bp paired-end reads
	N19_030 (RIL #30)	WGS	Illumina NextSeq 500	DRR391609	75 bp paired-end reads
	N19_031 (RIL #31)	WGS	Illumina NextSeq 500	DRR391610	75 bp paired-end reads
	N19_032 (RIL #32)	WGS	Illumina NextSeq 500	DRR391611	75 bp paired-end reads
	N19_033 (RIL #33)	WGS	Illumina NextSeq 500	DRR391612	75 bp paired-end reads
	N19_034 (RIL #34)	WGS	Illumina NextSeq 500	DRR391613	75 bp paired-end reads
	N19_035 (RIL #35)	WGS	Illumina NextSeq 500	DRR391614	75 bp paired-end reads
	N19_036 (RIL #36)	WGS	Illumina NextSeq 500	DRR391615	75 bp paired-end reads
	N19_037 (RIL #37)	WGS	Illumina NextSeq 500	DRR391616	75 bp paired-end reads
	N19_038 (RIL #38)	WGS	Illumina NextSeq 500	DRR391617	75 bp paired-end reads
	N19_039 (RIL #39)	WGS	Illumina NextSeq 500	DRR391618	75 bp paired-end reads
	N19_040 (RIL #40)	WGS	Illumina NextSeq 500	DRR391619	75 bp paired-end reads
	N19_041 (RIL #41)	WGS	Illumina NextSeq 500	DRR391620	75 bp paired-end reads
	N19_042 (RIL #42)	WGS	Illumina NextSeq 500	DRR391621	75 bp paired-end reads
	N19_043 (RIL #43)	WGS	Illumina NextSeq 500	DRR391622	75 bp paired-end reads
	N19_044 (RIL #44)	WGS	Illumina NextSeq 500	DRR391623	75 bp paired-end reads
	N19_045 (RIL #45)	WGS	Illumina NextSeq 500	DRR391624	75 bp paired-end reads
	N19_046 (RIL #46)	WGS	Illumina NextSeq 500	DRR391625	75 bp paired-end reads
	N19_047 (RIL #47)	WGS	Illumina NextSeq 500	DRR391626	75 bp paired-end reads
	N19_048 (RIL #48)	WGS	Illumina NextSeq 500	DRR391627	75 bp paired-end reads
	N19_049 (RIL #49)	WGS	Illumina NextSeq 500	DRR391628	75 bp paired-end reads
	N19_050 (RIL #50)	WGS	Illumina NextSeq 500	DRR391629	75 bp paired-end reads
	N19_051 (RIL #51)	WGS	Illumina NextSeq 500	DRR391630	75 bp paired-end reads
	N19_052 (RIL #52)	WGS	Illumina NextSeq 500	DRR391631	75 bp paired-end reads
	N19_053 (RIL #53)	WGS	Illumina NextSeq 500	DRR391632	75 bp paired-end reads
	N19_054 (RIL #54)	WGS	Illumina NextSeq 500	DRR391633	75 bp paired-end reads
	N19_055 (RIL #55)	WGS	Illumina NextSeq 500	DRR391634	75 bp paired-end reads
	N19_056 (RIL #56)	WGS	Illumina NextSeq 500	DRR391635	75 bp paired-end reads
	N19_057 (RIL #57)	WGS	Illumina NextSeq 500	DRR391636	75 bp paired-end reads
	N19_058 (RIL #58)	WGS	Illumina NextSeq 500	DRR391637	75 bp paired-end reads
	N19_059 (RIL #59)	WGS	Illumina NextSeq 500	DRR391638	75 bp paired-end reads
	N19_060 (RIL #60)	WGS	Illumina NextSeq 500	DRR391639	75 bp paired-end reads
	N19_061 (RIL #61)	WGS	Illumina NextSeq 500	DRR391640	75 bp paired-end reads
	N19_062 (RIL #62)	WGS	Illumina NextSeq 500	DRR391641	75 bp paired-end reads
	N19_063 (RIL #63)	WGS	Illumina NextSeq 500	DRR391642	75 bp paired-end reads
	N19_064 (RIL #64)	WGS	Illumina NextSeq 500	DRR391643	75 bp paired-end reads
	N19_065 (RIL #65)	WGS	Illumina NextSeq 500	DRR391644	75 bp paired-end reads
	N19_066 (RIL #66)	WGS	Illumina NextSeq 500	DRR391645	75 bp paired-end reads
	N19_067 (RIL #67)	WGS	Illumina NextSeq 500	DRR391646	75 bp paired-end reads
	N19_068 (RIL #68)	WGS	Illumina NextSeq 500	DRR391647	75 bp paired-end reads
	N19_069 (RIL #69)	WGS	Illumina NextSeq 500	DRR391648	75 bp paired-end reads
	N19_070 (RIL #70)	WGS	Illumina NextSeq 500	DRR391649	75 bp paired-end reads
	N19_071 (RIL #71)	WGS	Illumina NextSeq 500	DRR391650	75 bp paired-end reads
	N19_072 (RIL #72)	WGS	Illumina NextSeq 500	DRR391651	75 bp paired-end reads
	N19_073 (RIL #73)	WGS	Illumina NextSeq 500	DRR391652	75 bp paired-end reads
	N19_074 (RIL #74)	WGS	Illumina NextSeq 500	DRR391653	75 bp paired-end reads
	N19_075 (RIL #75)	WGS	Illumina NextSeq 500	DRR391654	75 bp paired-end reads
	N19_076 (RIL #76)	WGS	Illumina NextSeq 500	DRR391655	75 bp paired-end reads
	N19_077 (RIL #77)	WGS	Illumina NextSeq 500	DRR391656	75 bp paired-end reads
	N19_078 (RIL #78)	WGS	Illumina NextSeq 500	DRR391657	75 bp paired-end reads
	N19_079 (RIL #79)	WGS	Illumina NextSeq 500	DRR391658	75 bp paired-end reads
	N19_080 (RIL #80)	WGS	Illumina NextSeq 500	DRR391659	75 bp paired-end reads
	N19_081 (RIL #81)	WGS	Illumina NextSeq 500	DRR391660	75 bp paired-end reads
	N19_082 (RIL #82)	WGS	Illumina NextSeq 500	DRR391661	75 bp paired-end reads
	N19_083 (RIL #83)	WGS	Illumina NextSeq 500	DRR391662	75 bp paired-end reads
	N19_084 (RIL #84)	WGS	Illumina NextSeq 500	DRR391663	75 bp paired-end reads
	N19_085 (RIL #85)	WGS	Illumina NextSeq 500	DRR391664	75 bp paired-end reads
	N19_086 (RIL #86)	WGS	Illumina NextSeq 500	DRR391665	75 bp paired-end reads
	N19_087 (RIL #87)	WGS	Illumina NextSeq 500	DRR391666	75 bp paired-end reads
	N19_088 (RIL #88)	WGS	Illumina NextSeq 500	DRR391667	75 bp paired-end reads
	N19_089 (RIL #89)	WGS	Illumina NextSeq 500	DRR391668	75 bp paired-end reads
	N19_090 (RIL #90)	WGS	Illumina NextSeq 500	DRR391669	75 bp paired-end reads
	N19_091 (RIL #91)	WGS	Illumina NextSeq 500	DRR391670	75 bp paired-end reads
	N19_092 (RIL #92)	WGS	Illumina NextSeq 500	DRR391671	75 bp paired-end reads
	N19_093 (RIL #93)	WGS	Illumina NextSeq 500	DRR391672	75 bp paired-end reads
	N19_094 (RIL #94)	WGS	Illumina NextSeq 500	DRR391673	75 bp paired-end reads
	N19_095 (RIL #95)	WGS	Illumina NextSeq 500	DRR391674	75 bp paired-end reads
	N19_096 (RIL #96)	WGS	Illumina NextSeq 500	DRR391675	75 bp paired-end reads
	N19_097 (RIL #97)	WGS	Illumina NextSeq 500	DRR391676	75 bp paired-end reads
	N19_098 (RIL #98)	WGS	Illumina NextSeq 500	DRR391677	75 bp paired-end reads
	N19_099 (RIL #99)	WGS	Illumina NextSeq 500	DRR391678	75 bp paired-end reads
	N19_100 (RIL #100)	WGS	Illumina NextSeq 500	DRR391679	75 bp paired-end reads
	N19_101 (RIL #101)	WGS	Illumina NextSeq 500	DRR391680	75 bp paired-end reads
	N19_102 (RIL #102)	WGS	Illumina NextSeq 500	DRR391681	75 bp paired-end reads
	N19_103 (RIL #103)	WGS	Illumina NextSeq 500	DRR391682	75 bp paired-end reads
	N19_104 (RIL #104)	WGS	Illumina NextSeq 500	DRR391683	75 bp paired-end reads
	N19_105 (RIL #105)	WGS	Illumina NextSeq 500	DRR391684	75 bp paired-end reads
	N19_106 (RIL #106)	WGS	Illumina NextSeq 500	DRR391685	75 bp paired-end reads
	N19_107 (RIL #107)	WGS	Illumina NextSeq 500	DRR391686	75 bp paired-end reads
	N19_108 (RIL #108)	WGS	Illumina NextSeq 500	DRR391687	75 bp paired-end reads
	N19_109 (RIL #109)	WGS	Illumina NextSeq 500	DRR391688	75 bp paired-end reads
	N19_110 (RIL #110)	WGS	Illumina NextSeq 500	DRR391689	75 bp paired-end reads
	N19_111 (RIL #111)	WGS	Illumina NextSeq 500	DRR391690	75 bp paired-end reads
	N19_112 (RIL #112)	WGS	Illumina NextSeq 500	DRR391691	75 bp paired-end reads
	N19_113 (RIL #113)	WGS	Illumina NextSeq 500	DRR391692	75 bp paired-end reads
	N19_114 (RIL #114)	WGS	Illumina NextSeq 500	DRR391693	75 bp paired-end reads
	N19_115 (RIL #115)	WGS	Illumina NextSeq 500	DRR391694	75 bp paired-end reads
	N19_116 (RIL #116)	WGS	Illumina NextSeq 500	DRR391695	75 bp paired-end reads
	N19_117 (RIL #117)	WGS	Illumina NextSeq 500	DRR391696	75 bp paired-end reads
	N19_118 (RIL #118)	WGS	Illumina NextSeq 500	DRR391697	75 bp paired-end reads
	N19_119 (RIL #119)	WGS	Illumina NextSeq 500	DRR391698	75 bp paired-end reads
	N19_120 (RIL #120)	WGS	Illumina NextSeq 500	DRR391699	75 bp paired-end reads
	N19_121 (RIL #121)	WGS	Illumina NextSeq 500	DRR391700	75 bp paired-end reads
	N19_122 (RIL #122)	WGS	Illumina NextSeq 500	DRR391701	75 bp paired-end reads
	N19_123 (RIL #123)	WGS	Illumina NextSeq 500	DRR391702	75 bp paired-end reads
	N19_124 (RIL #124)	WGS	Illumina NextSeq 500	DRR391703	75 bp paired-end reads
	N19_125 (RIL #125)	WGS	Illumina NextSeq 500	DRR391704	75 bp paired-end reads
	N19_126 (RIL #126)	WGS	Illumina NextSeq 500	DRR391705	75 bp paired-end reads
	N19_127 (RIL #127)	WGS	Illumina NextSeq 500	DRR391706	75 bp paired-end reads
	N19_128 (RIL #128)	WGS	Illumina NextSeq 500	DRR391707	75 bp paired-end reads
	N19_129 (RIL #129)	WGS	Illumina NextSeq 500	DRR391708	75 bp paired-end reads
	N19_130 (RIL #130)	WGS	Illumina NextSeq 500	DRR391709	75 bp paired-end reads
	N19_131 (RIL #131)	WGS	Illumina NextSeq 500	DRR391710	75 bp paired-end reads
	N19_132 (RIL #132)	WGS	Illumina NextSeq 500	DRR391711	75 bp paired-end reads
	N19_133 (RIL #133)	WGS	Illumina NextSeq 500	DRR391712	75 bp paired-end reads
	N19_134 (RIL #134)	WGS	Illumina NextSeq 500	DRR391713	75 bp paired-end reads
	N19_135 (RIL #135)	WGS	Illumina NextSeq 500	DRR391714	75 bp paired-end reads
	N19_136 (RIL #136)	WGS	Illumina NextSeq 500	DRR391715	75 bp paired-end reads
	N19_137 (RIL #137)	WGS	Illumina NextSeq 500	DRR391716	75 bp paired-end reads
	N19_138 (RIL #138)	WGS	Illumina NextSeq 500	DRR391717	75 bp paired-end reads
	N19_139 (RIL #139)	WGS	Illumina NextSeq 500	DRR391718	75 bp paired-end reads
	N19_140 (RIL #140)	WGS	Illumina NextSeq 500	DRR391719	75 bp paired-end reads
	N19_141 (RIL #141)	WGS	Illumina NextSeq 500	DRR391720	75 bp paired-end reads
	N19_142 (RIL #142)	WGS	Illumina NextSeq 500	DRR391721	75 bp paired-end reads
	N19_143 (RIL #143)	WGS	Illumina NextSeq 500	DRR391722	75 bp paired-end reads
	N19_144 (RIL #144)	WGS	Illumina NextSeq 500	DRR391723	75 bp paired-end reads
	N19_145 (RIL #145)	WGS	Illumina NextSeq 500	DRR391724	75 bp paired-end reads
	N19_146 (RIL #146)	WGS	Illumina NextSeq 500	DRR391725	75 bp paired-end reads
	N19_147 (RIL #147)	WGS	Illumina NextSeq 500	DRR391726	75 bp paired-end reads
	N19_148 (RIL #148)	WGS	Illumina NextSeq 500	DRR391727	75 bp paired-end reads
	N19_149 (RIL #149)	WGS	Illumina NextSeq 500	DRR391728	75 bp paired-end reads
	N19_150 (RIL #150)	WGS	Illumina NextSeq 500	DRR391729	75 bp paired-end reads
	N19_151 (RIL #151)	WGS	Illumina NextSeq 500	DRR391755	75 bp paired-end reads
	N19_152 (RIL #152)	WGS	Illumina NextSeq 500	DRR391756	75 bp paired-end reads
	N19_153 (RIL #153)	WGS	Illumina NextSeq 500	DRR391757	75 bp paired-end reads
	N19_154 (RIL #154)	WGS	Illumina NextSeq 500	DRR391758	75 bp paired-end reads
	N19_155 (RIL #155)	WGS	Illumina NextSeq 500	DRR391759	75 bp paired-end reads
	N19_156 (RIL #156)	WGS	Illumina NextSeq 500	DRR391760	75 bp paired-end reads
	N19_157 (RIL #157)	WGS	Illumina NextSeq 500	DRR391761	75 bp paired-end reads
	N19_158 (RIL #158)	WGS	Illumina NextSeq 500	DRR391762	75 bp paired-end reads
	N19_159 (RIL #159)	WGS	Illumina NextSeq 500	DRR391763	75 bp paired-end reads
	N19_160 (RIL #160)	WGS	Illumina NextSeq 500	DRR391764	75 bp paired-end reads
	N19_161 (RIL #161)	WGS	Illumina NextSeq 500	DRR391765	75 bp paired-end reads
	N19_162 (RIL #162)	WGS	Illumina NextSeq 500	DRR391766	75 bp paired-end reads
	N19_163 (RIL #163)	WGS	Illumina NextSeq 500	DRR391767	75 bp paired-end reads
	N19_164 (RIL #164)	WGS	Illumina NextSeq 500	DRR391768	75 bp paired-end reads
	N19_165 (RIL #165)	WGS	Illumina NextSeq 500	DRR391769	75 bp paired-end reads
	N19_166 (RIL #166)	WGS	Illumina NextSeq 500	DRR391770	75 bp paired-end reads
	N19_167 (RIL #167)	WGS	Illumina NextSeq 500	DRR391771	75 bp paired-end reads
	N19_168 (RIL #168)	WGS	Illumina NextSeq 500	DRR391772	75 bp paired-end reads
	N19_169 (RIL #169)	WGS	Illumina NextSeq 500	DRR391773	75 bp paired-end reads
	N19_170 (RIL #170)	WGS	Illumina NextSeq 500	DRR391774	75 bp paired-end reads
	N19_171 (RIL #171)	WGS	Illumina NextSeq 500	DRR391775	75 bp paired-end reads
	N19_172 (RIL #172)	WGS	Illumina NextSeq 500	DRR391776	75 bp paired-end reads
	N19_173 (RIL #173)	WGS	Illumina NextSeq 500	DRR391777	75 bp paired-end reads
	N19_174 (RIL #174)	WGS	Illumina NextSeq 500	DRR391778	75 bp paired-end reads
	N19_175 (RIL #175)	WGS	Illumina NextSeq 500	DRR391779	75 bp paired-end reads
	N19_176 (RIL #176)	WGS	Illumina NextSeq 500	DRR391780	75 bp paired-end reads
	N19_177 (RIL #177)	WGS	Illumina NextSeq 500	DRR391781	75 bp paired-end reads
	N19_178 (RIL #178)	WGS	Illumina NextSeq 500	DRR391782	75 bp paired-end reads
	N19_179 (RIL #179)	WGS	Illumina NextSeq 500	DRR391783	75 bp paired-end reads
	N19_180 (RIL #180)	WGS	Illumina NextSeq 500	DRR391784	75 bp paired-end reads
	N19_181 (RIL #181)	WGS	Illumina NextSeq 500	DRR391785	75 bp paired-end reads
	N19_182 (RIL #182)	WGS	Illumina NextSeq 500	DRR391786	75 bp paired-end reads
	N19_183 (RIL #183)	WGS	Illumina NextSeq 500	DRR391787	75 bp paired-end reads
	N19_184 (RIL #184)	WGS	Illumina NextSeq 500	DRR391788	75 bp paired-end reads
	N19_185 (RIL #185)	WGS	Illumina NextSeq 500	DRR391789	75 bp paired-end reads
	N19_186 (RIL #186)	WGS	Illumina NextSeq 500	DRR391790	75 bp paired-end reads
	N19_187 (RIL #187)	WGS	Illumina NextSeq 500	DRR391791	75 bp paired-end reads
	N19_188 (RIL #188)	WGS	Illumina NextSeq 500	DRR391792	75 bp paired-end reads
	N19_189 (RIL #189)	WGS	Illumina NextSeq 500	DRR391793	75 bp paired-end reads
	N19_190 (RIL #190)	WGS	Illumina NextSeq 500	DRR391794	75 bp paired-end reads
	N19_191 (RIL #191)	WGS	Illumina NextSeq 500	DRR391795	75 bp paired-end reads
	N19_192 (RIL #192)	WGS	Illumina NextSeq 500	DRR391796	75 bp paired-end reads
	N19_193 (RIL #193)	WGS	Illumina NextSeq 500	DRR391797	75 bp paired-end reads
	N19_194 (RIL #194)	WGS	Illumina NextSeq 500	DRR391798	75 bp paired-end reads
	N19_195 (RIL #195)	WGS	Illumina NextSeq 500	DRR391799	75 bp paired-end reads
	N19_196 (RIL #196)	WGS	Illumina NextSeq 500	DRR391800	75 bp paired-end reads
	N19_197 (RIL #197)	WGS	Illumina NextSeq 500	DRR391801	75 bp paired-end reads
	N19_198 (RIL #198)	WGS	Illumina NextSeq 500	DRR391802	75 bp paired-end reads
	N19_199 (RIL #199)	WGS	Illumina NextSeq 500	DRR391803	75 bp paired-end reads
	N19_200 (RIL #200)	WGS	Illumina NextSeq 500	DRR391804	75 bp paired-end reads
	N19_201 (RIL #201)	WGS	Illumina NextSeq 500	DRR391805	75 bp paired-end reads
	N19_202 (RIL #202)	WGS	Illumina NextSeq 500	DRR391806	75 bp paired-end reads
	N19_203 (RIL #203)	WGS	Illumina NextSeq 500	DRR391807	75 bp paired-end reads
	N19_204 (RIL #204)	WGS	Illumina NextSeq 500	DRR391808	75 bp paired-end reads
	N19_205 (RIL #205)	WGS	Illumina NextSeq 500	DRR391809	75 bp paired-end reads
	N19_206 (RIL #206)	WGS	Illumina NextSeq 500	DRR391810	75 bp paired-end reads
	N19_207 (RIL #207)	WGS	Illumina NextSeq 500	DRR391811	75 bp paired-end reads
	N19_208 (RIL #208)	WGS	Illumina NextSeq 500	DRR391812	75 bp paired-end reads
	N19_209 (RIL #209)	WGS	Illumina NextSeq 500	DRR391813	75 bp paired-end reads
	N19_210 (RIL #210)	WGS	Illumina NextSeq 500	DRR391814	75 bp paired-end reads
	N19_211 (RIL #211)	WGS	Illumina NextSeq 500	DRR391815	75 bp paired-end reads
	N19_212 (RIL #212)	WGS	Illumina NextSeq 500	DRR391816	75 bp paired-end reads
	N19_213 (RIL #213)	WGS	Illumina NextSeq 500	DRR391817	75 bp paired-end reads
	N19_214 (RIL #214)	WGS	Illumina NextSeq 500	DRR391818	75 bp paired-end reads
	N19_215 (RIL #215)	WGS	Illumina NextSeq 500	DRR391819	75 bp paired-end reads
	N19_216 (RIL #216)	WGS	Illumina NextSeq 500	DRR391820	75 bp paired-end reads
	N19_217 (RIL #217)	WGS	Illumina NextSeq 500	DRR391821	75 bp paired-end reads
	N19_218 (RIL #218)	WGS	Illumina NextSeq 500	DRR391822	75 bp paired-end reads
	N19_219 (RIL #219)	WGS	Illumina NextSeq 500	DRR391823	75 bp paired-end reads
	N19_220 (RIL #220)	WGS	Illumina NextSeq 500	DRR391824	75 bp paired-end reads
	N19_221 (RIL #221)	WGS	Illumina NextSeq 500	DRR391825	75 bp paired-end reads
	N19_222 (RIL #222)	WGS	Illumina NextSeq 500	DRR391826	75 bp paired-end reads
	N19_223 (RIL #223)	WGS	Illumina NextSeq 500	DRR391827	75 bp paired-end reads
	N19_224 (RIL #224)	WGS	Illumina NextSeq 500	DRR391828	75 bp paired-end reads
	N19_225 (RIL #225)	WGS	Illumina NextSeq 500	DRR391829	75 bp paired-end reads
	N19_226 (RIL #226)	WGS	Illumina NextSeq 500	DRR391730	75 bp paired-end reads
	N19_227 (RIL #227)	WGS	Illumina NextSeq 500	DRR391731	75 bp paired-end reads
	N19_228 (RIL #228)	WGS	Illumina NextSeq 500	DRR391732	75 bp paired-end reads
	N19_229 (RIL #229)	WGS	Illumina NextSeq 500	DRR391733	75 bp paired-end reads
	N19_230 (RIL #230)	WGS	Illumina NextSeq 500	DRR391734	75 bp paired-end reads
	N19_231 (RIL #231)	WGS	Illumina NextSeq 500	DRR391735	75 bp paired-end reads
	N19_232 (RIL #232)	WGS	Illumina NextSeq 500	DRR391736	75 bp paired-end reads
	N19_233 (RIL #233)	WGS	Illumina NextSeq 500	DRR391737	75 bp paired-end reads
	N19_234 (RIL #234)	WGS	Illumina NextSeq 500	DRR391738	75 bp paired-end reads
	N19_235 (RIL #235)	WGS	Illumina NextSeq 500	DRR391739	75 bp paired-end reads
	N19_236 (RIL #236)	WGS	Illumina NextSeq 500	DRR391740	75 bp paired-end reads
	N19_237 (RIL #237)	WGS	Illumina NextSeq 500	DRR391741	75 bp paired-end reads
	N19_238 (RIL #238)	WGS	Illumina NextSeq 500	DRR391742	75 bp paired-end reads
	N19_239 (RIL #239)	WGS	Illumina NextSeq 500	DRR391743	75 bp paired-end reads
	N19_240 (RIL #240)	WGS	Illumina NextSeq 500	DRR391744	75 bp paired-end reads
	N19_241 (RIL #241)	WGS	Illumina NextSeq 500	DRR391745	75 bp paired-end reads
	N19_242 (RIL #242)	WGS	Illumina NextSeq 500	DRR391746	75 bp paired-end reads
	N19_243 (RIL #243)	WGS	Illumina NextSeq 500	DRR391747	75 bp paired-end reads
	N19_244 (RIL #244)	WGS	Illumina NextSeq 500	DRR391748	75 bp paired-end reads
	N19_245 (RIL #245)	WGS	Illumina NextSeq 500	DRR391749	75 bp paired-end reads
	N19_246 (RIL #246)	WGS	Illumina NextSeq 500	DRR391750	75 bp paired-end reads
	N19_247 (RIL #247)	WGS	Illumina NextSeq 500	DRR391751	75 bp paired-end reads
	N19_248 (RIL #248)	WGS	Illumina NextSeq 500	DRR391752	75 bp paired-end reads
	N19_249 (RIL #249)	WGS	Illumina NextSeq 500	DRR391753	75 bp paired-end reads
	N19_250 (RIL #250)	WGS	Illumina NextSeq 500	DRR391754	75 bp paired-end reads
