# Supplementary material for: Disentangling the complex gene interaction networks between rice and the blast fungus identifies a new pathogen effector
Source: PLoS Biol. 2023 Jan 19;21(1):e3001945. doi: 10.1371/journal.pbio.3001945 (PMC9851567; doi:10.1371/journal.pbio.3001945)
Supplement: S2 Table — The scores 0, 1, and 2 indicate resistant, intermediate, and susceptible phenotypes, respectively. We used these scores as a trait in the genetic association analyses (Fig 2B and 2C). (XLSX) [file pbio.3001945.s021.xlsx]

## Sheet: S2 Table
	S2 Table. Summary of phenotypes of rice RILs derived from a cross between Hitomebore and Moukoto. The scores 0, 1, and 2 indicate resistant, intermediate, and susceptible phenotypes, respectively. We used these scores as a trait in the genetic association analyses (Fig 2B and C).
	Rice line	Resistance level to TH3o	Resistance level to O23
	RIL #1	0	0
	RIL #2	2	2
	RIL #3	2	0
	RIL #5	2	2
	RIL #6	2	2
	RIL #7	2	0
	RIL #8	2	2
	RIL #9	2	1
	RIL #10	0	0
	RIL #11	0	0
	RIL #12	2	0
	RIL #13	2	2
	RIL #14	0	0
	RIL #15	2	2
	RIL #16	2	2
	RIL #17	2	2
	RIL #18	0	0
	RIL #19	0	0
	RIL #20	0	1
	RIL #21	2	2
	RIL #22	0	0
	RIL #23	2	0
	RIL #24	2	2
	RIL #25	2	0
	RIL #26	2	2
	RIL #27	0	0
	RIL #28	2	0
	RIL #29	2	1
	RIL #31	2	0
	RIL #33	2	0
	RIL #35	2	2
	RIL #36	0	0
	RIL #37	0	0
	RIL #40	1	0
	RIL #41	2	0
	RIL #42	0	0
	RIL #44	0	0
	RIL #45	0	1
	RIL #46	2	2
	RIL #47	2	0
	RIL #48	0	0
	RIL #49	2	2
	RIL #50	2	1
	RIL #51	0	0
	RIL #52	2	2
	RIL #53	2	2
	RIL #54	0	0
	RIL #55	0	0
	RIL #56	2	0
	RIL #57	0	0
	RIL #58	2	0
	RIL #59	2	0
	RIL #60	0	0
	RIL #61	2	2
	RIL #62	0	0
	RIL #63	2	1
	RIL #64	0	0
	RIL #65	0	0
	RIL #66	2	2
	RIL #67	2	2
	RIL #68	2	0
	RIL #69	2	1
	RIL #70	2	2
	RIL #71	2	0
	RIL #72	0	0
	RIL #73	0	0
	RIL #74	0	1
	RIL #75	0	0
	RIL #76	0	0
	RIL #77	2	2
	RIL #78	2	2
	RIL #79	2	0
	RIL #80	0	0
	RIL #81	2	0
	RIL #82	2	2
	RIL #83	2	2
	RIL #84	2	2
	RIL #85	1	0
	RIL #86	2	2
	RIL #87	0	0
	RIL #88	0	0
	RIL #89	0	0
	RIL #90	0	1
	RIL #91	2	2
	RIL #92	0	0
	RIL #93	0	0
	RIL #94	2	0
	RIL #95	2	2
	RIL #96	2	0
	RIL #97	2	0
	RIL #98	1	0
	RIL #99	0	0
	RIL #100	2	2
	RIL #101	0	1
	RIL #102	1	0
	RIL #103	2	2
	RIL #104	2	0
	RIL #106	2	0
	RIL #108	2	2
	RIL #109	2	2
	RIL #111	0	0
	RIL #112	0	0
	RIL #114	2	2
	RIL #115	1	0
	RIL #116	2	0
	RIL #117	0	0
	RIL #118	2	2
	RIL #119	2	2
	RIL #120	2	0
	RIL #121	0	0
	RIL #122	0	0
	RIL #123	1	2
	RIL #124	0	0
	RIL #125	0	0
	RIL #126	0	0
	RIL #127	0	0
	RIL #128	0	0
	RIL #129	0	0
	RIL #130	1	2
	RIL #131	0	0
	RIL #132	0	0
	RIL #133	2	0
	RIL #134	2	0
	RIL #135	2	2
	RIL #136	2	2
	RIL #137	2	2
	RIL #138	2	0
	RIL #139	1	0
	RIL #140	2	0
	RIL #141	0	0
	RIL #142	2	2
	RIL #143	2	0
	RIL #144	2	0
	RIL #145	2	0
	RIL #146	2	0
	RIL #147	0	0
	RIL #148	0	0
	RIL #149	2	0
	RIL #150	2	0
	RIL #151	2	0
	RIL #152	0	0
	RIL #153	2	2
	RIL #154	0	1
	RIL #155	2	2
	RIL #156	2	0
	RIL #157	0	0
	RIL #158	0	0
	RIL #159	2	2
	RIL #160	2	2
	RIL #161	0	0
	RIL #162	0	1
	RIL #163	1	0
	RIL #164	0	0
	RIL #165	0	0
	RIL #166	0	0
	RIL #167	2	0
	RIL #168	0	0
	RIL #169	0	0
	RIL #171	2	0
	RIL #175	0	2
	RIL #176	2	0
	RIL #177	2	0
	RIL #178	0	0
	RIL #179	2	2
	RIL #180	2	0
	RIL #181	2	2
	RIL #182	0	0
	RIL #183	0	2
	RIL #184	2	0
	RIL #185	0	2
	RIL #186	0	0
	RIL #187	2	2
	RIL #188	2	0
	RIL #189	2	0
	RIL #190	2	0
	RIL #191	0	1
	RIL #192	1	0
	RIL #193	0	0
	RIL #194	0	0
	RIL #196	0	0
	RIL #197	0	0
	RIL #198	0	0
	RIL #199	0	0
	RIL #200	0	0
	RIL #201	0	0
	RIL #202	2	0
	RIL #205	2	0
	RIL #207	1	2
	RIL #210	2	0
	RIL #211	2	0
	RIL #213	2	0
	RIL #214	2	0
	RIL #215	1	0
	RIL #216	2	0
	RIL #217	2	0
	RIL #219	2	0
	RIL #221	1	2
	RIL #222	0	0
	RIL #223	0	1
	RIL #224	2	0
	RIL #225	2	0
	RIL #226	0	0
	RIL #227	2	2
	RIL #228	2	2
	RIL #229	0	0
	RIL #230	2	2
	RIL #231	2	0
	RIL #232	0	0
	RIL #233	0	0
	RIL #234	2	0
	RIL #235	1	0
	RIL #236	1	0
	RIL #237	2	2
	RIL #238	2	2
	RIL #239	0	1
	RIL #240	2	2
	RIL #241	2	2
	RIL #242	2	2
	RIL #243	0	0
	RIL #244	2	0
	RIL #245	2	2
	RIL #246	2	0
	RIL #247	1	0
	RIL #248	0	0
	RIL #249	2	0
	RIL #250	2	1
