# Supplementary material for: Disentangling the complex gene interaction networks between rice and the blast fungus identifies a new pathogen effector
Source: PLoS Biol. 2023 Jan 19;21(1):e3001945. doi: 10.1371/journal.pbio.3001945 (PMC9851567; doi:10.1371/journal.pbio.3001945)
Supplement: S3 Table — We sequenced TH3o using PacBio and Illumina DNA sequencers, and O23 and the F1 progeny d44a using Oxford Nanopore Technologies (ONT) and Illumina DNA sequencers. The Sordariomyceta odb9 dataset was used in BUSCO analysis [99]. (XLSX) [file pbio.3001945.s022.xlsx]

## Sheet: S3 Table
	S3 Table. Summary of de novo assemblies of the M. oryzae isolates TH3o, O23, and d44a. We sequenced TH3o using PacBio and Illumina DNA sequencers, and O23 and the F1 progeny d44a using Oxford Nanopore Technologies (ONT) and Illumina DNA sequencers. The Sordariomyceta odb9 dataset was used in BUSCO analysis [1].
		TH3o	O23	d44a
	Long-read sequencer	PacBio	ONT	ONT
	Short-read sequencer	NextSeq	MiSeq	NextSeq
	Assembler	MECAT(v2)	NECAT (v0.0.1)	NECAT (v0.0.1)
	Polisher	Hypo (v1.0.3)	medaka (v0.12.1) Hypo (v1.0.3)	medaka (v0.12.1) Hypo (v1.0.3)
	No. contigs	129	11	11
	No. bases (bp)	41519998	43162440	43626931
	No. missing (bp)	0	0	0
	N50 (bp)	865826	6,457,810	6,588,090
	Largest contig size (bp)	2809896	8473788	8193593
	Average contig size(bp)	321860	3923858	3966084
	Smallest contig size (bp)	929	34866	62446
	Complete BUSCOs (%)	97.3	98.2	94.6
	Complete and single-copy BUSCOs (%)	97.3	98.1	94.4
	Complete and duplicated BUSCOs (%)	0	0.1	0.2
	Fragmented BUSCOs (%)	1.1	0.7	2.7
	Missing BUSCOs (%)	1.6	1.1	2.7
	Accession	GCA_944612285	GCA_944606235	GCA_944606705
	Reference
	1. Simão FA, Waterhouse RM, Ioannidis P, Kriventseva EV, Zdobnov EM.
	BUSCO: assessing genome assembly and annotation completeness with single-copy orthologs.
	Bioinformatics. 2015;31: 3210–3212. doi:10.1093/bioinformatics/btv351
