# Supplementary material for: Disentangling the complex gene interaction networks between rice and the blast fungus identifies a new pathogen effector
Source: PLoS Biol. 2023 Jan 19;21(1):e3001945. doi: 10.1371/journal.pbio.3001945 (PMC9851567; doi:10.1371/journal.pbio.3001945)
Supplement: S4 Table — (XLSX) [file pbio.3001945.s023.xlsx]

## Sheet: S4 Table
	S4 Table. Summary of sequences of M. oryzae isolates TH3o and O23 and their F1 progeny.
	Isolate	Sequence type	Suquence platform	Accesssion	Description
	O23	RNA-seq	Illumina HiSeq X	ERR9860267	RNA-seq used to identify AVR-Mgk1 (24h after barley infection)
	O23	RNA-seq	Illumina HiSeq X	ERR9860268	RNA-seq used to identify AVR-Mgk1 (48h after barley infection)
	O23	WGS	MinION	ERR9877782	ONT long leads for de novo assembly of O23
	O23	WGS	Illumina MiSeq	ERR9861190,ERR9861191	MiSeq short reads used to polish de novo assembly of O23
	O23	WGS	Illumina NextSeq 500	ERR9861052,ERR9861053,ERR9861054	NextSeq short reads used for genetic marker extraction
	TH3o	RNA-seq	Illumina HiSeq X	ERR9860269	RNA-seq used to identify AVR-Mgk1 (24h after barley infection)
	TH3o	RNA-seq	Illumina HiSeq X	ERR9860270	RNA-seq used to identify AVR-Mgk1 (48h after barley infection)
	TH3o	WGS	PacBio RS II	ERR9877778	PacBio long leads for de novo assembly of TH3o
	TH3o	WGS	Illumina NextSeq 500	ERR9861055,ERR9861056,ERR9861057	NextSeq short reads used for genetic marker extraction
	d1a	WGS	Illumina NextSeq 500	ERR9860875,ERR9861068	NextSeq short reads used for genetic marker extraction
	d2a	WGS	Illumina NextSeq 500	ERR9860878,ERR9861079	NextSeq short reads used for genetic marker extraction
	d3a	WGS	Illumina NextSeq 500	ERR9860879,ERR9861089	NextSeq short reads used for genetic marker extraction
	d4a	WGS	Illumina NextSeq 500	ERR9860880,ERR9861100	NextSeq short reads used for genetic marker extraction
	d5a	WGS	Illumina NextSeq 500	ERR9860881,ERR9861106	NextSeq short reads used for genetic marker extraction
	d6a	WGS	Illumina NextSeq 500	ERR9860882,ERR9861107	NextSeq short reads used for genetic marker extraction
	d7a	WGS	Illumina NextSeq 500	ERR9860883,ERR9861108	NextSeq short reads used for genetic marker extraction
	d8a	WGS	Illumina NextSeq 500	ERR9860884,ERR9861109	NextSeq short reads used for genetic marker extraction
	d9a	WGS	Illumina NextSeq 500	ERR9860885,ERR9861110	NextSeq short reads used for genetic marker extraction
	d10a	WGS	Illumina NextSeq 500	ERR9860865,ERR9861058	NextSeq short reads used for genetic marker extraction
	d11a	WGS	Illumina NextSeq 500	ERR9860866,ERR9861059	NextSeq short reads used for genetic marker extraction
	d12a	WGS	Illumina NextSeq 500	ERR9860867,ERR9861060	NextSeq short reads used for genetic marker extraction
	d13a	WGS	Illumina NextSeq 500	ERR9860868,ERR9861061	NextSeq short reads used for genetic marker extraction
	d14a	WGS	Illumina NextSeq 500	ERR9860869,ERR9861062	NextSeq short reads used for genetic marker extraction
	d15a	WGS	Illumina NextSeq 500	ERR9860870,ERR9861063	NextSeq short reads used for genetic marker extraction
	d16a	WGS	Illumina NextSeq 500	ERR9860871,ERR9861064	NextSeq short reads used for genetic marker extraction
	d17a	WGS	Illumina NextSeq 500	ERR9860872,ERR9861065	NextSeq short reads used for genetic marker extraction
	d18a	WGS	Illumina NextSeq 500	ERR9860873,ERR9861066	NextSeq short reads used for genetic marker extraction
	d19a	WGS	Illumina NextSeq 500	ERR9860874,ERR9861067	NextSeq short reads used for genetic marker extraction
	d20a	WGS	Illumina NextSeq 500	ERR9860876,ERR9861069	NextSeq short reads used for genetic marker extraction
	d21a	WGS	Illumina NextSeq 500	ERR9860877,ERR9861070	NextSeq short reads used for genetic marker extraction
	d22a	WGS	Illumina NextSeq 500	ERR9861071	NextSeq short reads used for genetic marker extraction
	d23a	WGS	Illumina NextSeq 500	ERR9861072	NextSeq short reads used for genetic marker extraction
	d24a	WGS	Illumina NextSeq 500	ERR9861073	NextSeq short reads used for genetic marker extraction
	d25a	WGS	Illumina NextSeq 500	ERR9861074	NextSeq short reads used for genetic marker extraction
	d26a	WGS	Illumina NextSeq 500	ERR9861075	NextSeq short reads used for genetic marker extraction
	d27a	WGS	Illumina NextSeq 500	ERR9861076	NextSeq short reads used for genetic marker extraction
	d28a	WGS	Illumina NextSeq 500	ERR9861077	NextSeq short reads used for genetic marker extraction
	d29a	WGS	Illumina NextSeq 500	ERR9861078	NextSeq short reads used for genetic marker extraction
	d30a	WGS	Illumina NextSeq 500	ERR9861080	NextSeq short reads used for genetic marker extraction
	d31a	WGS	Illumina NextSeq 500	ERR9861081	NextSeq short reads used for genetic marker extraction
	d32a	WGS	Illumina NextSeq 500	ERR9861082	NextSeq short reads used for genetic marker extraction
	d33a	WGS	Illumina NextSeq 500	ERR9861083	NextSeq short reads used for genetic marker extraction
	d34a	WGS	Illumina NextSeq 500	ERR9861084	NextSeq short reads used for genetic marker extraction
	d35a	WGS	Illumina NextSeq 500	ERR9861085	NextSeq short reads used for genetic marker extraction
	d36a	WGS	Illumina NextSeq 500	ERR9861086	NextSeq short reads used for genetic marker extraction
	d37a	WGS	Illumina NextSeq 500	ERR9861087	NextSeq short reads used for genetic marker extraction
	d38a	WGS	Illumina NextSeq 500	ERR9861088	NextSeq short reads used for genetic marker extraction
	d40a	WGS	Illumina NextSeq 500	ERR9861090	NextSeq short reads used for genetic marker extraction
	d41a	WGS	Illumina NextSeq 500	ERR9861091	NextSeq short reads used for genetic marker extraction
	d42a	WGS	Illumina NextSeq 500	ERR9861092	NextSeq short reads used for genetic marker extraction
	d43a	WGS	Illumina NextSeq 500	ERR9861093	NextSeq short reads used for genetic marker extraction
	d44a	WGS	MinION	ERR9877784	ONT long leads for de novo assembly of d44a
	d44a	WGS	Illumina NextSeq 500	ERR9861094	NextSeq short reads used for genetic marker extraction
	d45a	WGS	Illumina NextSeq 500	ERR9861095	NextSeq short reads used for genetic marker extraction
	d46a	WGS	Illumina NextSeq 500	ERR9861096	NextSeq short reads used for genetic marker extraction
	d47a	WGS	Illumina NextSeq 500	ERR9861097	NextSeq short reads used for genetic marker extraction
	d48a	WGS	Illumina NextSeq 500	ERR9861098	NextSeq short reads used for genetic marker extraction
	d49a	WGS	Illumina NextSeq 500	ERR9861099	NextSeq short reads used for genetic marker extraction
	d50a	WGS	Illumina NextSeq 500	ERR9861101	NextSeq short reads used for genetic marker extraction
	d51a	WGS	Illumina NextSeq 500	ERR9861102	NextSeq short reads used for genetic marker extraction
	d52a	WGS	Illumina NextSeq 500	ERR9861103	NextSeq short reads used for genetic marker extraction
	d54a	WGS	Illumina NextSeq 500	ERR9861104	NextSeq short reads used for genetic marker extraction
	d55a	WGS	Illumina NextSeq 500	ERR9861105	NextSeq short reads used for genetic marker extraction
	i1a	WGS	Illumina NextSeq 500	ERR9860896,ERR9861121	NextSeq short reads used for genetic marker extraction
	i3a	WGS	Illumina NextSeq 500	ERR9860915,ERR9861140	NextSeq short reads used for genetic marker extraction
	i4a	WGS	Illumina NextSeq 500	ERR9860926,ERR9861151	NextSeq short reads used for genetic marker extraction
	i5a	WGS	Illumina NextSeq 500	ERR9860937,ERR9861162	NextSeq short reads used for genetic marker extraction
	i6a	WGS	Illumina NextSeq 500	ERR9860948,ERR9861173	NextSeq short reads used for genetic marker extraction
	i7a	WGS	Illumina NextSeq 500	ERR9860959,ERR9861184	NextSeq short reads used for genetic marker extraction
	i8a	WGS	Illumina NextSeq 500	ERR9860970,ERR9861186	NextSeq short reads used for genetic marker extraction
	i9a	WGS	Illumina NextSeq 500	ERR9860976,ERR9861187	NextSeq short reads used for genetic marker extraction
	i10a	WGS	Illumina NextSeq 500	ERR9860886,ERR9861111	NextSeq short reads used for genetic marker extraction
	i11a	WGS	Illumina NextSeq 500	ERR9860887,ERR9861112	NextSeq short reads used for genetic marker extraction
	i12a	WGS	Illumina NextSeq 500	ERR9860888,ERR9861113	NextSeq short reads used for genetic marker extraction
	i13a	WGS	Illumina NextSeq 500	ERR9860889,ERR9861114	NextSeq short reads used for genetic marker extraction
	i14a	WGS	Illumina NextSeq 500	ERR9860890,ERR9861115	NextSeq short reads used for genetic marker extraction
	i15a	WGS	Illumina NextSeq 500	ERR9860891,ERR9861116	NextSeq short reads used for genetic marker extraction
	i16a	WGS	Illumina NextSeq 500	ERR9860892,ERR9861117	NextSeq short reads used for genetic marker extraction
	i17a	WGS	Illumina NextSeq 500	ERR9860893,ERR9861118	NextSeq short reads used for genetic marker extraction
	i18a	WGS	Illumina NextSeq 500	ERR9860894,ERR9861119	NextSeq short reads used for genetic marker extraction
	i19a	WGS	Illumina NextSeq 500	ERR9860895,ERR9861120	NextSeq short reads used for genetic marker extraction
	i20a	WGS	Illumina NextSeq 500	ERR9860897,ERR9861122	NextSeq short reads used for genetic marker extraction
	i21a	WGS	Illumina NextSeq 500	ERR9860898,ERR9861123	NextSeq short reads used for genetic marker extraction
	i22a	WGS	Illumina NextSeq 500	ERR9860899,ERR9861124	NextSeq short reads used for genetic marker extraction
	i23a	WGS	Illumina NextSeq 500	ERR9860900,ERR9861125	NextSeq short reads used for genetic marker extraction
	i25a	WGS	Illumina NextSeq 500	ERR9860901,ERR9861126	NextSeq short reads used for genetic marker extraction
	i26a	WGS	Illumina NextSeq 500	ERR9860902,ERR9861127	NextSeq short reads used for genetic marker extraction
	i27a	WGS	Illumina NextSeq 500	ERR9860903,ERR9861128	NextSeq short reads used for genetic marker extraction
	i28a	WGS	Illumina NextSeq 500	ERR9860904,ERR9861129	NextSeq short reads used for genetic marker extraction
	i29a	WGS	Illumina NextSeq 500	ERR9860905,ERR9861130	NextSeq short reads used for genetic marker extraction
	i30a	WGS	Illumina NextSeq 500	ERR9860906,ERR9861131	NextSeq short reads used for genetic marker extraction
	i32a	WGS	Illumina NextSeq 500	ERR9860907,ERR9861132	NextSeq short reads used for genetic marker extraction
	i33a	WGS	Illumina NextSeq 500	ERR9860908,ERR9861133	NextSeq short reads used for genetic marker extraction
	i34a	WGS	Illumina NextSeq 500	ERR9860909,ERR9861134	NextSeq short reads used for genetic marker extraction
	i35a	WGS	Illumina NextSeq 500	ERR9860910,ERR9861135	NextSeq short reads used for genetic marker extraction
	i36a	WGS	Illumina NextSeq 500	ERR9860911,ERR9861136	NextSeq short reads used for genetic marker extraction
	i37a	WGS	Illumina NextSeq 500	ERR9860912,ERR9861137	NextSeq short reads used for genetic marker extraction
	i38a	WGS	Illumina NextSeq 500	ERR9860913,ERR9861138	NextSeq short reads used for genetic marker extraction
	i39a	WGS	Illumina NextSeq 500	ERR9860914,ERR9861139	NextSeq short reads used for genetic marker extraction
	i40a	WGS	Illumina NextSeq 500	ERR9860916,ERR9861141	NextSeq short reads used for genetic marker extraction
	i41a	WGS	Illumina NextSeq 500	ERR9860917,ERR9861142	NextSeq short reads used for genetic marker extraction
	i42a	WGS	Illumina NextSeq 500	ERR9860918,ERR9861143	NextSeq short reads used for genetic marker extraction
	i43a	WGS	Illumina NextSeq 500	ERR9860919,ERR9861144	NextSeq short reads used for genetic marker extraction
	i44a	WGS	Illumina NextSeq 500	ERR9860920,ERR9861145	NextSeq short reads used for genetic marker extraction
	i45a	WGS	Illumina NextSeq 500	ERR9860921,ERR9861146	NextSeq short reads used for genetic marker extraction
	i46a	WGS	Illumina NextSeq 500	ERR9860922,ERR9861147	NextSeq short reads used for genetic marker extraction
	i47a	WGS	Illumina NextSeq 500	ERR9860923,ERR9861148	NextSeq short reads used for genetic marker extraction
	i48a	WGS	Illumina NextSeq 500	ERR9860924,ERR9861149	NextSeq short reads used for genetic marker extraction
	i49a	WGS	Illumina NextSeq 500	ERR9860925,ERR9861150	NextSeq short reads used for genetic marker extraction
	i50a	WGS	Illumina NextSeq 500	ERR9860927,ERR9861152	NextSeq short reads used for genetic marker extraction
	i51a	WGS	Illumina NextSeq 500	ERR9860928,ERR9861153	NextSeq short reads used for genetic marker extraction
	i52a	WGS	Illumina NextSeq 500	ERR9860929,ERR9861154	NextSeq short reads used for genetic marker extraction
	i53a	WGS	Illumina NextSeq 500	ERR9860930,ERR9861155	NextSeq short reads used for genetic marker extraction
	i54a	WGS	Illumina NextSeq 500	ERR9860931,ERR9861156	NextSeq short reads used for genetic marker extraction
	i55a	WGS	Illumina NextSeq 500	ERR9860932,ERR9861157	NextSeq short reads used for genetic marker extraction
	i56a	WGS	Illumina NextSeq 500	ERR9860933,ERR9861158	NextSeq short reads used for genetic marker extraction
	i57a	WGS	Illumina NextSeq 500	ERR9860934,ERR9861159	NextSeq short reads used for genetic marker extraction
	i58a	WGS	Illumina NextSeq 500	ERR9860935,ERR9861160	NextSeq short reads used for genetic marker extraction
	i59a	WGS	Illumina NextSeq 500	ERR9860936,ERR9861161	NextSeq short reads used for genetic marker extraction
	i60a	WGS	Illumina NextSeq 500	ERR9860938,ERR9861163	NextSeq short reads used for genetic marker extraction
	i61a	WGS	Illumina NextSeq 500	ERR9860939,ERR9861164	NextSeq short reads used for genetic marker extraction
	i62a	WGS	Illumina NextSeq 500	ERR9860940,ERR9861165	NextSeq short reads used for genetic marker extraction
	i63a	WGS	Illumina NextSeq 500	ERR9860941,ERR9861166	NextSeq short reads used for genetic marker extraction
	i64a	WGS	Illumina NextSeq 500	ERR9860942,ERR9861167	NextSeq short reads used for genetic marker extraction
	i65a	WGS	Illumina NextSeq 500	ERR9860943,ERR9861168	NextSeq short reads used for genetic marker extraction
	i66a	WGS	Illumina NextSeq 500	ERR9860944,ERR9861169	NextSeq short reads used for genetic marker extraction
	i67a	WGS	Illumina NextSeq 500	ERR9860945,ERR9861170	NextSeq short reads used for genetic marker extraction
	i68a	WGS	Illumina NextSeq 500	ERR9860946,ERR9861171	NextSeq short reads used for genetic marker extraction
	i69a	WGS	Illumina NextSeq 500	ERR9860947,ERR9861172	NextSeq short reads used for genetic marker extraction
	i70a	WGS	Illumina NextSeq 500	ERR9860949,ERR9861174	NextSeq short reads used for genetic marker extraction
	i71a	WGS	Illumina NextSeq 500	ERR9860950,ERR9861175	NextSeq short reads used for genetic marker extraction
	i72a	WGS	Illumina NextSeq 500	ERR9860951,ERR9861176	NextSeq short reads used for genetic marker extraction
	i73a	WGS	Illumina NextSeq 500	ERR9860952,ERR9861177	NextSeq short reads used for genetic marker extraction
	i74a	WGS	Illumina NextSeq 500	ERR9860953,ERR9861178	NextSeq short reads used for genetic marker extraction
	i75a	WGS	Illumina NextSeq 500	ERR9860954,ERR9861179	NextSeq short reads used for genetic marker extraction
	i76a	WGS	Illumina NextSeq 500	ERR9860955,ERR9861180	NextSeq short reads used for genetic marker extraction
	i77a	WGS	Illumina NextSeq 500	ERR9860956,ERR9861181	NextSeq short reads used for genetic marker extraction
	i78a	WGS	Illumina NextSeq 500	ERR9860957,ERR9861182	NextSeq short reads used for genetic marker extraction
	i79a	WGS	Illumina NextSeq 500	ERR9860958,ERR9861183	NextSeq short reads used for genetic marker extraction
	i80a	WGS	Illumina NextSeq 500	ERR9860960,ERR9861185	NextSeq short reads used for genetic marker extraction
	i81a	WGS	Illumina NextSeq 500	ERR9860961	NextSeq short reads used for genetic marker extraction
	i82a	WGS	Illumina NextSeq 500	ERR9860962	NextSeq short reads used for genetic marker extraction
	i83a	WGS	Illumina NextSeq 500	ERR9860963	NextSeq short reads used for genetic marker extraction
	i84a	WGS	Illumina NextSeq 500	ERR9860964	NextSeq short reads used for genetic marker extraction
	i85a	WGS	Illumina NextSeq 500	ERR9860965	NextSeq short reads used for genetic marker extraction
	i86a	WGS	Illumina NextSeq 500	ERR9860966	NextSeq short reads used for genetic marker extraction
	i87a	WGS	Illumina NextSeq 500	ERR9860967	NextSeq short reads used for genetic marker extraction
	i88a	WGS	Illumina NextSeq 500	ERR9860968	NextSeq short reads used for genetic marker extraction
	i89a	WGS	Illumina NextSeq 500	ERR9860969	NextSeq short reads used for genetic marker extraction
	i90a	WGS	Illumina NextSeq 500	ERR9860971	NextSeq short reads used for genetic marker extraction
	i91a	WGS	Illumina NextSeq 500	ERR9860972	NextSeq short reads used for genetic marker extraction
	i92a	WGS	Illumina NextSeq 500	ERR9860973	NextSeq short reads used for genetic marker extraction
	i93a	WGS	Illumina NextSeq 500	ERR9860974	NextSeq short reads used for genetic marker extraction
	i94a	WGS	Illumina NextSeq 500	ERR9860975	NextSeq short reads used for genetic marker extraction
