# Supplementary material for: Disentangling the complex gene interaction networks between rice and the blast fungus identifies a new pathogen effector
Source: PLoS Biol. 2023 Jan 19;21(1):e3001945. doi: 10.1371/journal.pbio.3001945 (PMC9851567; doi:10.1371/journal.pbio.3001945)
Supplement: S5 Table — (XLSX) [file pbio.3001945.s024.xlsx]

## Sheet: S5 Table
	S5 Table. Summary of infectivity of the TH3o x O23 F1 progeny on RIL #58 and Moukoto rice plants.
	Isolate	Lesion size on Moukoto (mm)	Lesion size on RIL #58 (mm)
	d1	8.1111	8.4
	d2	7.7619	4.5
	d3	9.6666	2.375
	d4	8.0454	7.66667
	d5	7.6363	10.8
	d6	7.8888	2.5
	d7	9.7692	9
	d8	9	4.5
	d9	7.3636	9.2
	d10	9.3636	2.41667
	d11	9.2727	11.3333
	d12	9.8181	13
	d13	9.4545	9
	d14	8.25	13.6667
	d15	10.9285	2.16667
	d16	8.4545	10.1667
	d17	8.8333	2.6
	d18	8.2727	9.33333
	d19	7.8333	9
	d20	3.8333	3.5
	d21	22	22.1667
	d22	9.1666	9.5
	d23	8.8333	3.83333
	d24	12.8333	1.91667
	d25	14	11
	d26	15.5	3.08333
	d27	13	11.1667
	d28	11	7.66667
	d29	21.1666	15.3333
	d30	12.8333	10
	d31	10.8333	10.5
	d32	14.5	1.91667
	d33	11.5	1.75
	d34	12.1666	9.66667
	d35	11.8333	6.33333
	d36	11.1666	12.1667
	d37	8.5	8.83333
	d38	21	12.5
	d40	12.3333	15
	d41	14.8333	11.3333
	d42	20	23.6667
	d43	15.1666	15
	d44	11.5	10.3333
	d45	17	20.5
	d46	7.1666	6.33333
	d47	7.3333	6.83333
	d48	12.6666	2.33333
	d49	21.6666	23.8333
	d50	10.1666	2.16667
	d51	20.5	24
	d52	13.6666	9.33333
	d54	10	13.5
	d55	14.5	12.6667
	i1	13.1666	8.83333
	i3	14.1666	2.33333
	i4	15	9.83333
	i5	13	12.3333
	i6	8.5	7.6
	i7	12.5	4.5
	i8	13.6666	7.83333
	i9	11.8333	8.66667
	i10	13.1666	12.6667
	i11	10.8333	9.66667
	i12	11	6.83333
	i13	12.3333	1.91667
	i14	13.3333	9.66667
	i15	12.8	9.5
	i16	11.8333	11.4
	i17	13.3333	6.5
	i18	13.8333	10.6667
	i19	11.8	9.66667
	i20	8.1666	8.83333
	i21	19.5	10
	i22	10.6666	3.41667
	i23	14.6666	7.83333
	i25	20.1666	3.33333
	i26	15.6666	1.75
	i27	14.6666	12
	i28	18.1666	12.6667
	i29	16.5	14.7143
	i30	15.6666	2.08333
	i32	12.1666	8.5
	i33	17.6666	10.3333
	i34	14.5	8.83333
	i35	14.6666	11.3333
	i36	17.3333	11.6667
	i37	13.5	2.08333
	i38	15.3333	2.58333
	i39	15.5	8.5
	i40	17.1666	7.33333
	i41	18.8333	16.2
	i42	21.5	17.6667
	i43	18	15.1667
	i44	24.8333	5.48333
	i45	19.6666	7.11667
	i46	17.8333	3.76667
	i47	16.6666	3.52
	i48	15.3333	17.3333
	i49	20.5	3.35
	i50	11.5666	5.675
	i51	20.8333	14.3333
	i52	15	19
	i53	14.5666	5.93333
	i54	20.5	4.41667
	i55	15.6666	1.65
	i56	6.2166	4.85
	i57	6.45	7.73333
	i58	12.5	16.6667
	i59	11.5166	11.8333
	i60	14.8333	16.3333
	i61	9.1	7.18333
	i62	9.4833	2.45
	i63	10.2166	6.53333
	i64	5.4	5.33333
	i65	9.7833	11.1167
	i66	14	11.7167
	i67	4.16	6.4
	i68	11.5333	11.06
	i69	7.6	8.78333
	i70	10.45	2.28333
	i71	10.5166	9.41667
	i72	6.2666	5.26667
	i73	10.75	1.93333
	i74	9.4666	5.71667
	i75	14.5833	16.3333
	i76	5.25	7.33333
	i77	9.45	8.76667
	i78	4.9166	4.11667
	i79	4.3333	4.26667
	i80	10.5166	2.03333
	i81	12.8333	7.83333
	i82	11.8333	8.16667
	i83	18	18.1667
	i84	13.1666	10.5
	i85	14.6666	12.6667
	i86	13.6666	2.75
	i87	19.6666	4.41667
	i88	13.3333	3.91667
	i89	19.8333	3.5
	i90	16	19.3333
	i91	15.6666	19.1667
	i92	7.5	8.5
	i93	13.3333	16.3333
	i94	22.8333	26
