# Supplementary material for: Disentangling the complex gene interaction networks between rice and the blast fungus identifies a new pathogen effector
Source: PLoS Biol. 2023 Jan 19;21(1):e3001945. doi: 10.1371/journal.pbio.3001945 (PMC9851567; doi:10.1371/journal.pbio.3001945)
Supplement: S6 Table — We used different NCBI databases and algorithms to find sequences related to AVR-Mgk1. We did not find hits in the nonredundant (nr) nucleotide collection using BLASTN search, but found 1 sequence in the nonredundant (nr) protein collection using BLASTP search. We found other sequences related to AVR-Mgk1 in whole-genome shotgun contigs (wgs) of Magnaporthe (taxid: 148303) using BLASTN search. All the BLAST searches were performed using default parameters. (XLSX) [file pbio.3001945.s025.xlsx]

## Sheet: S6 Table
	S6 Table. BLAST search results using AVR-Mgk1 as query. We used different NCBI databases and algorithms to find sequences related to AVR-Mgk1. We did not find hits in the non-redundant (nr) nucleotide collection using BLASTN search, but found one sequence in the non-redundant (nr) protein collection using BLASTP search. We found other sequences related to AVR-Mgk1 in whole-genome shotgun contigs …
	Program	Query type	Database	Isolate name	Host species	Country	Query cover (%)	E value	Identity (%)	Accession
	BLASTP	protein	nt	Y34	Oryza sativa	China	96	3e-14	51.76	ELQ39316.1
	BLASTN	Nucleotide	wgs	10100	Oryza sativa	Thailand	100	5e-134	100	PYAN01001211.1
	BLASTN	Nucleotide	wgs	V86010	Oryza sativa	Philippines	100	5e-134	100	MWIT01001179.1
	BLASTN	Nucleotide	wgs	DS9461	Digitaria sanguinalis	China	100	5e-99	91.86	LOFB01000414.1
	BLASTN	Nucleotide	wgs	DS9461	Digitaria sanguinalis	China	100	5e-94	90.7	LOFB01000267.1
