# Supplementary material for: Disentangling the complex gene interaction networks between rice and the blast fungus identifies a new pathogen effector
Source: PLoS Biol. 2023 Jan 19;21(1):e3001945. doi: 10.1371/journal.pbio.3001945 (PMC9851567; doi:10.1371/journal.pbio.3001945)
Supplement: S7 Table — +++ indicates strong, ++ indicates medium, and + indicates weak interactions or phenotypes, while “-” indicates no interactions or phenotypes for the respective experiments performed. (XLSX) [file pbio.3001945.s026.xlsx]

## Sheet: S7 Table
	S7 Table. Summary of the various interactions and phenotypes between Pik NLRs and AVRs in this study. +++ indicates strong, ++ indicates medium, and + indicates weak interactions or phenotypes, while “-” indicates no interactions or phenotypes for the respective experiments performed.
	Recognition in rice plants					Interaction in in vitro co-IP experiment
		AVR-PikD	AVR-Mgk1	Figures			AVR-PikD	AVR-Mgk1	Figures
	Piks	-	+++	Fig 4D and 4E, S9 Fig		Piks-HMA	-	+++	Fig 7B, S16A Fig
	Pikp	+++	+++	S9 Fig		Pikp-HMA	+++	+	S16B and S16C Fig
	Pik*	+++	+++	S9 Fig		Pik*-HMA	+++	+++	S16A Fig
	Pikm	+++	+++	Fig 4D and 4E, S9 Fig		Pikm-HMA	+++	+++	Fig 7B, S16A Fig
	Interaction in yeast two-hybrid assay (AVRs: prey, HMA domains: bait)*1					Interaction in yeast two-hybrid assay (AVRs: bait, HMA domains: prey)*1
		AVR-PikD	AVR-Mgk1	Figures			AVR-PikD	AVR-Mgk1	Figures
	Piks-HMA	+	+++	Fig 7A, S12 Fig		Piks-HMA	++	+++	S14 Fig
	Pikp-HMA	+++	+++	S12 Fig		Pikp-HMA	+++	+	S14 Fig
	Pik*-HMA	+++	+++	S12 Fig		Pik*-HMA	+++	+++	S14 Fig
	Pikm-HMA	+++	+++	Fig 7A, S12 Fig		Pikm-HMA	+++	+++	S14 Fig
	Interaction in yeast two-hybrid assay (AVRs: prey, Piks-HMA mutants: bait)*2					Interaction in yeast two-hybrid assay (AVRs: bait, Piks-HMA mutants: prey)*2
		AVR-PikD	AVR-Mgk1	Figures			AVR-PikD	AVR-Mgk1	Figures
	Piks-HMA	+	+++	Fig 9A		Piks-HMA	-	+++	Fig 9B
	PiksE229Q-HMA	+++	+++	Fig 9A		PiksE229Q-HMA	+	+++	Fig 9B
	PiksA261V-HMA	+++	+++	Fig 9A		PiksA261V-HMA	+	+++	Fig 9B
	Pikm-HMA	+++	+++	Fig 9A		Pikm-HMA	+++	+++	Fig 9B
	Hypersensitive response cell death assay
		AVR-PikD	AVR-Mgk1	Figures		*1 Basal medium lacking leucine (L), tryptophan (W), adenine (A), and histidine (H) and containing X-α-gal and 10 mM 3AT for selection
	Piks	- (or +)	+++	Fig 7C, 7D, and 8B		*2 Basal medium lacking leucine (L), tryptophan (W), adenine (A), and histidine (H) and containing X-α-gal for selection
	PiksE229Q	+	+++	Fig 8B and 8C,
	PiksA261V	++	+++	Fig 8B and 8D
	Pikm	+++	+++	Fig 7C, 7D, and 8, S16 Fig
