# Supplementary material for: Disentangling the complex gene interaction networks between rice and the blast fungus identifies a new pathogen effector
Source: PLoS Biol. 2023 Jan 19;21(1):e3001945. doi: 10.1371/journal.pbio.3001945 (PMC9851567; doi:10.1371/journal.pbio.3001945)
Supplement: S8 Table — (XLSX) [file pbio.3001945.s027.xlsx]

## Sheet: S8 Table
	S8 Table. Primer sequences used in this study.
	Use	Forward primer ID	Forward primer sequence {5’- -3’}	Reverse primer ID	Reverse primer sequence {5’- -3’}	Description
	Knockdown experiment	KF852f	CACCAGCAATGTCATTGGTTGCAAGTAC	KF853r	AACTAATGTCTGCAAGAGTCTCTGTTAGA	Targeting the nucleotide position 618-1011 of Piks-1 (Piks-1A)
	Knockdown experiment	KF854f	CACCAAGTATCTCATTGTAATCGATGAC	KF855r	AACTTGTTAGACCAATGGTATGCACATC	Targeting the nucleotide position 1132-1651 of Piks-1 (Piks-1B)
	Knockdown experiment	KF848f	CACCAATGACGAGCTTGCCAGCATGCAG	KF849r	AACTATCTGAGGGCTTGTGACCTGATAC	Targeting the nucleotide position 121-524 of Piks-2 (Piks-2A)
	Knockdown experiment	KF801f	CACCGAGGAATCATCAGAAGTAGCTGCA	KF802r	AACTTCCTGATCCTGCTTCGCTGCACTA	Targeting the nucleotide position 2317-2726 of Piks-2 (Piks-2B)
	RT-qPCR	YS29f	CGTGAGAAACACGAGGGTGA	YS30r	TGATCAGAGCTTCGCAGACG	Confirmation of transcript level of Piks-1 gene (nt 2490-2617)
	RT-qPCR	YS35f	TCCGAAGCCACCATGAAATC	YS36r	CTGGATGTCACCACGGATACC	Confirmation of transcript level of Piks-2 gene (nt 22-114)
	RT-qPCR	OsActin-1RealF	CCCCCATGCTATCCTTCGT	OsActin-1RealR	GGCCGTTGTGGTGAATGAGT	Primer set on rice Actin as a control for RT-qPCR
	M. oryzae transformation	XbaI_O23_48h.1149.1-F	GCTCTAGAAAAATGTGGTCGAAGTCTACTATTG	BamHI_O23_48h.1149.1-R	CGGATCCTTACCATGGATCGTCTGTCTC	Primer set used to clone AVR-Mgk1 from cDNA of O23
	M. oryzae transformation	Xba1_kozak_pex31_U1	GCTCTAGAAAAGTCAATATGCGTGTTACCA CTTT	KF792r	AACTGAATTCGGCGCTTAACCACTGCGCCATTCC	Primer set used to clone AVR-PikD_O23
	M. oryzae transformation	Actin-RTf	CTGAAGAGCATCCTGTATTG	Actin-RTr	GAACCTTTCTGCTCCGATGG	Confirmation of RNA expression of AVR-Mgk1 (OsActin)
	M. oryzae transformation	Mag-actin (672-696)	GCAGGAGATCCAGACTGCTGCCCAG	Mag-actin (993-969)	AGCAATGATCTTGACCTTCATCGAC	Confirmation of RNA expression of AVR-Mgk1 (MoActin)
	M. oryzae transformation	YS13	ATGTGGTCGAAGTCTACTAT	YS14	TTACCATGGATCGTCTGTCT	Confirmation of RNA expression of AVR-Mgk1 (AVR-Mgk1)
	Yeast two-hybrid assay	YS23f	GAGGCCAGTGAATTCCGTAATTGCAGAATTTGGCA	YS24r	GAGCTCGATGGATCCTTACCATGGATCGTCTGTCT	In-Fusion for AVR-Mgk1*1/pGADT7 (prey)
	Yeast two-hybrid assay	YS25f	ATGGAGGCCGAATTCCGTAATTGCAGAATTTGGCA	YS26r	CAGGTCGACGGATCCTTACCATGGATCGTCTGTCT	In-Fusion for AVR-Mgk1*1/pGBKT7 (bait)
	Yeast two-hybrid assay	KF1375f	CATGAATTCGAAACGGGCAACAAATAT	KF1376r	AAGGGATCCTTAAAAGCCGGGCCTTTT	AVR-PikD*2/pGADT7 (prey) and AVR-PikD*2/pGBKT7 (bait)
	Yeast two-hybrid assay	Piks1HMA-5Eco3	CATGAATTCGGAGGGGAAATGCAAAAAATCGT	KF1369r	AAGGGATCCTTAATCTTCCTTTGCTTGGCTGA	Piks-HMA*3/pGADT7 (prey) and Piks-HMA*3/pGBKT7 (bait)
	Yeast two-hybrid assay	KF1367f	CATGAATTCGGGCTAAAGCAAAAAATCGTGAT	KF1370r	AAGGGATCCTTAATCTTTATTTGCTTGGCTGA	Pikp-HMA*3/pGADT7 (prey) and Pikp-HMA*3/pGBKT7 (bait)
	Yeast two-hybrid assay	Piks1HMA-5Eco3	CATGAATTCGGAGGGGAAATGCAAAAAATCGT	KF1368r	AAGGGATCCTTAATCTTCCTTTACTTGGCTGA	Pik*-HMA*3/pGADT7 (prey) and Pik*-HMA*3/pGBKT7 (bait)
	Yeast two-hybrid assay	Piks1HMA-5Eco3	CATGAATTCGGAGGGGAAATGCAAAAAATCGT	KF1368r	AAGGGATCCTTAATCTTCCTTTACTTGGCTGA	Pikm-HMA*3/pGADT7 (prey) and Pikm-HMA*3/pGBKT7 (bait)
	Yeast two-hybrid assay	Piks1HMA-5Eco3	CATGAATTCGGAGGGGAAATGCAAAAAATCGT	KF1369r	AAGGGATCCTTAATCTTCCTTTGCTTGGCTGA	PiksE229Q-HMA*3/pGADT7 (prey) and PiksE229Q-HMA*3/pGBKT7 (bait)
	Yeast two-hybrid assay	Piks1HMA-5Eco3	CATGAATTCGGAGGGGAAATGCAAAAAATCGT	KF1368r	AAGGGATCCTTAATCTTCCTTTACTTGGCTGA	PiksA261V-HMA*3/pGADT7 (prey) and PiksA261V-HMA*3/pGBKT7 (bait)
	Co-IP experiment	KF1359f	CACCACTAGTCGTAATTGCAGAATTTGGCA	KF1360r	AACTGGATCCTTACCATGGATCGTCTGTCT	AVR-Mgk1*1/pCAMBIA1300S
	Co-IP experiment	KF1377f	CACCACTAGTGAAACGGGCAACAAATAT	KF1378r	AACTGGATCCTTAAAAGCCGGGCCTTTT	AVR-PikD*2/pCAMBIA1300S
	Co-IP experiment	KF1357f	CACCACTAGTGGAGGGGAAATGCAAAAAATCGT	KF1373r	AACTGGATCCTTAATCTTCCTTTGCTTGGCTGA	Piks-HMA*3/pCAMBIA1300S
	Co-IP experiment	KF1371f	CACCACTAGTGGGCTAAAGCAAAAAATCGTGAT	KF1374r	AACTGGATCCTTAATCTTTATTTGCTTGGCTGA	Pikp-HMA*3/pCAMBIA1300S
	Co-IP experiment	KF1357f	CACCACTAGTGGAGGGGAAATGCAAAAAATCGT	KF1372r	AACTGGATCCTTAATCTTCCTTTACTTGGCTGA	Pik*-HMA*3/pCAMBIA1300S
	Co-IP experiment	KF1357f	CACCACTAGTGGAGGGGAAATGCAAAAAATCGT	KF1372r	AACTGGATCCTTAATCTTCCTTTACTTGGCTGA	Pikm-HMA*3/pCAMBIA1300S
	*1 The signal Peptide sequence of AVR-Mgk1 (Met1-Ala24) is not included.
	*2 The signal Peptide sequence of AVR-PikD (Met1-Glu21) is not included.
	*3 The HMA regions are defined in De la Concepcion et al. [71].
