# Supplementary material for: Disentangling the complex gene interaction networks between rice and the blast fungus identifies a new pathogen effector
Source: PLoS Biol. 2023 Jan 19;21(1):e3001945. doi: 10.1371/journal.pbio.3001945 (PMC9851567; doi:10.1371/journal.pbio.3001945)
Supplement: S9 Table — (XLSX) [file pbio.3001945.s028.xlsx]

## Sheet: S9 Table
	S9 Table. Cloning details of constructs used for the hypersensitive response cell death assays.
	Template	Synthesized fragment	Product	E. coli selection	Name	Purpose	RE	Plasmids	Publication	OD	Experiments
	-	-	pL2M-P19-2x35S::AvrPikD	Kan	pJK-B2-033p	Binary Agro L2M	BsaI	pJK268c, pICH51288, pICH41414, pJK-0-023	Kourelis. Marchal et al., 2021	0.5	HR assays
	-	-	pL2M-Pikm2-6xHA/2x35S::Pikm1-HF	Kan	pJK-B2-099	Binary Agro L2M	BpiI	pICSL4723, pICH54011, pICH41766, pJK-B1-025, pJK-B1-036	Kourelis. Marchal et al., 2021	0.5	HR assays
	Synthesis	TTGAAGACATAATGGCTAGGAACTGCAGAATCTGGCAGGATATGGGTAGCGTGTGGCAAGAGGTTGTGGTTGTTACTCCTCCTGTGACCGTGGACATTATCACTAAGAGACATGGCGCCTTCAGCCTGTTTGTTCCTGTTGGTTGCGGTATCAGAGATACCGGTGGTGCTCTTAGAGCTACCGAGACTGATGATCCTTGGTAGGCTTTTGTCTTCAA	pL2M-P19-2x35S::AVR-Mgk1^Arg25-Trp85	Kan	pJK-B2-0251p	Binary Agro L2M	BsaI/BpiI	pJK268c_mRFP1, pICH51288, pICH41414	This work	0.5	HR assays
	-	-	pL0V2-Pikm2-6xHA/Pikm1^MCS-HF	Kan/mRFP1	pJK-C-024	Cloning	BsaI	pJK-C-020, pICH51288, pICH41414, pICSL50001, pL0M-CDS1ns-Pikm-1_acceptor	Kourelis. Marchal et al., 2021	-	Cloning
	-	-	pL2M-2x35S::p19	Kan	pJK050c	Binary Agro L2M	BsaI	pJK001c, pICH51288, pICH41414, pJK046	Kourelis et al., 2020	0.5	HR assays
	Synthesis	TTGAAGACAACAGAATAATGGGAGGGGAAATGCAAAAAATCGTGTTCAAGATTCCCATGGTGGACGATAAGAGCCGTACAAAAGCAATGTCATTGGTTGCAAGTACGGTTGGAGTGCACTCGGTTGCAATCGCCGGTGACCTAAGAGATGAGGTTGTGGTGGTCGGTGATGGCATTGACTCCATCAATCTTGTCTCTGCGCTCCGGAAGAAGGTGGGCCCTGCGATGTTTCTGGAGGTCAGCCAAGCAAAGGAGGATGTTGTCTTCAA	pL2M-Pikm2/Pikm1^Q229E/V261A-HF (Piks)	Kan	pYS001	Binary Agro L2M	BpiI	pJK-C-024	This work	0.5	HR assays
	Synthesis	TTGAAGACAACAGAATAATGGGAGGGGAAATGCAAAAAATCGTGTTCAAGATTCCCATGGTGGACGATAAGAGCCGTACAAAAGCAATGTCATTGGTTGCAAGTACGGTTGGAGTGCACTCGGTTGCAATCGCCGGTGACCTAAGAGATGAGGTTGTGGTGGTCGGTGATGGCATTGACTCCATCAATCTTGTCTCTGCGCTCCGGAAGAAGGTGGGCCCTGCGATGTTTCTGGAGGTCAGCCAAGTAAAGGAGGATGTTGTCTTCAA	pL2M-Pikm2/Pikm1^Q229E-HF	Kan	pYS003	Binary Agro L2M	BpiI	pJK-C-024	This work	0.5	HR assays
	Synthesis	TTGAAGACAACAGAATAATGGGAGGGGAAATGCAAAAAATCGTGTTCAAGATTCCCATGGTGGACGATAAGAGCCGTACAAAAGCAATGTCATTGGTTGCAAGTACGGTTGGAGTGCACTCGGTTGCAATCGCCGGTGACCTAAGAGATCAGGTTGTGGTGGTCGGTGATGGCATTGACTCCATCAATCTTGTCTCTGCGCTCCGGAAGAAGGTGGGCCCTGCGATGTTTCTGGAGGTCAGCCAAGCAAAGGAGGATGTTGTCTTCAA	pL2M-Pikm2/Pikm1^V261A-HF	Kan	pYS002	Binary Agro L2M	BpiI	pJK-C-024	This work	0.5	HR assays
		References
		1. Kourelis J, Marchal C, Kamoun S.
		NLR immune receptor-nanobody fusions confer plant disease resistance.
		bioRxiv; 2021. doi:10.1101/2021.10.24.465418
		2. Kourelis J, Malik S, Mattinson O, Krauter S, Kahlon PS, Paulus JK, et al.
		Evolution of a guarded decoy protease and its receptor in solanaceous plants.
		Nat Commun. 2020;11: 4393. doi:10.1038/s41467-020-18069-5
