# Supplementary material for: Disentangling the complex gene interaction networks between rice and the blast fungus identifies a new pathogen effector
Source: PLoS Biol. 2023 Jan 19;21(1):e3001945. doi: 10.1371/journal.pbio.3001945 (PMC9851567; doi:10.1371/journal.pbio.3001945)
Supplement: S1 Data — (XLSX) [file pbio.3001945.s029.xlsx]

## Sheet: Fig 2B
	The threshold indicated by the dashed line is 3.44033.
	Details are providced in the material and method section.
	Chr.	Position	-log10(p)
	chr01	1151	0.0882837
	chr01	6918	0.140263
	chr01	17263	0.230834
	chr01	21545	0.245566
	chr01	47674	0.245566
	chr01	59126	0.2568
	chr01	69184	0.2568
	chr01	98207	0.2568
	chr01	129212	0.227452
	chr01	129684	0.227452
	chr01	161907	0.227452
	chr01	170814	0.227452
	chr01	171576	0.227452
	chr01	174372	0.227452
	chr01	175973	0.227452
	chr01	185670	0.171897
	chr01	304168	0.179131
	chr01	361010	0.131748
	chr01	371149	0.0465057
	chr01	390604	0.0769963
	chr01	397655	0.0769963
	chr01	422153	0.166776
	chr01	443105	0.231024
	chr01	444350	0.231024
	chr01	495695	0.321321
	chr01	530970	0.24483
	chr01	534357	0.24483
	chr01	539354	0.21138
	chr01	542152	0.21138
	chr01	547128	0.102535
	chr01	555968	0.102535
	chr01	558374	0.102535
	chr01	571465	0.105557
	chr01	573698	0.105557
	chr01	580275	0.220723
	chr01	584177	0.220723
	chr01	620490	0.157234
	chr01	728675	0.206455
	chr01	926249	0.122588
	chr01	958044	0.122588
	chr01	959919	0.122588
	chr01	1018259	0.0129434
	chr01	1018375	0.0129434
	chr01	1018540	0.0129434
	chr01	1018863	0.0129434
	chr01	1018934	0.0129434
	chr01	1019463	0.0129434
	chr01	1019499	0.0129434
	chr01	1019532	0.0129434
	chr01	1020069	0.0129434
	chr01	1020373	0.0129434
	chr01	1022215	0.0129434
	chr01	1022276	0.0129434
	chr01	1022980	0.0129434
	chr01	1023043	0.0129434
	chr01	1024084	0.0129434
	chr01	1024991	0.0129434
	chr01	1025045	0.0129434
	chr01	1025967	0.0129434
	chr01	1026189	0.0129434
	chr01	1026223	0.0129434
	chr01	1027391	0.0129434
	chr01	1027924	0.0129434
	chr01	1028828	0.0129434
	chr01	1028922	0.0129434
	chr01	1029134	0.0129434
	chr01	1029542	0.0129434
	chr01	1030042	0.0129434
	chr01	1030572	0.0129434
	chr01	1030635	0.0129434
	chr01	1030817	0.0129434
	chr01	1030821	0.0129434
	chr01	1031454	0.0129434
	chr01	1031940	0.0129434
	chr01	1032493	0.0129434
	chr01	1032971	0.0129434
	chr01	1033911	0.0129434
	chr01	1034033	0.0129434
	chr01	1034137	0.0129434
	chr01	1034242	0.0129434
	chr01	1034952	0.0129434
	chr01	1035005	0.0129434
	chr01	1035213	0.0129434
	chr01	1035288	0.0129434
	chr01	1035345	0.0129434
	chr01	1035426	0.0129434
	chr01	1036408	0.0129434
	chr01	1036872	0.0129434
	chr01	1036981	0.0129434
	chr01	1037320	0.0129434
	chr01	1038357	0.0129434
	chr01	1039574	0.0129434
	chr01	1039591	0.0129434
	chr01	1040689	0.0129434
	chr01	1041322	0.0129434
	chr01	1043629	0.0133345
	chr01	1043667	0.0133345
	chr01	1043817	0.0133345
	chr01	1043843	0.0133345
	chr01	1044179	0.0133345
	chr01	1044355	0.0133345
	chr01	1044419	0.0133345
	chr01	1044911	0.0133345
	chr01	1044946	0.0133345
	chr01	1045028	0.0133345
	chr01	1045060	0.0133345
	chr01	1045356	0.0133345
	chr01	1045512	0.0133345
	chr01	1045896	0.0133345
	chr01	1045975	0.0133345
	chr01	1046007	0.0133345
	chr01	1046008	0.0133345
	chr01	1046194	0.0133345
	chr01	1046205	0.0133345
	chr01	1046287	0.0133345
	chr01	1046411	0.0133345
	chr01	1047535	0.0133345
	chr01	1049275	0.0133345
	chr01	1050995	0.0133345
	chr01	1051618	0.0133345
	chr01	1053269	0.0133345
	chr01	1053989	0.0133345
	chr01	1054413	0.0133345
	chr01	1055505	0.0133345
	chr01	1055612	0.0133345
	chr01	1055689	0.0133345
	chr01	1055811	0.0133345
	chr01	1056261	0.0133345
	chr01	1060161	0.0049922
	chr01	1081724	0.0745778
	chr01	1116008	0.0745778
	chr01	1121740	0.103381
	chr01	1132520	0.130591
	chr01	1141990	0.239926
	chr01	1145737	0.148575
	chr01	1148238	0.161442
	chr01	1151085	0.161442
	chr01	1159832	0.161442
	chr01	1175528	0.188702
	chr01	1176090	0.188702
	chr01	1204100	0.188702
	chr01	1222839	0.188702
	chr01	1230639	0.300758
	chr01	1279798	0.293343
	chr01	1327714	0.236921
	chr01	1343548	0.314628
	chr01	1352726	0.314628
	chr01	1353442	0.314628
	chr01	1357266	0.314628
	chr01	1358480	0.314628
	chr01	1360651	0.314628
	chr01	1365711	0.314628
	chr01	1365841	0.314628
	chr01	1366170	0.314628
	chr01	1366521	0.314628
	chr01	1366552	0.314628
	chr01	1367548	0.314628
	chr01	1367617	0.314628
	chr01	1367768	0.314628
	chr01	1367776	0.314628
	chr01	1367914	0.314628
	chr01	1367930	0.314628
	chr01	1368070	0.314628
	chr01	1368421	0.314628
	chr01	1368534	0.314628
	chr01	1368538	0.314628
	chr01	1368581	0.314628
	chr01	1368770	0.314628
	chr01	1368790	0.314628
	chr01	1368950	0.314628
	chr01	1369198	0.314628
	chr01	1369324	0.314628
	chr01	1369491	0.314628
	chr01	1369540	0.314628
	chr01	1369541	0.314628
	chr01	1369577	0.314628
	chr01	1369664	0.314628
	chr01	1369674	0.314628
	chr01	1373712	0.314628
	chr01	1374031	0.314628
	chr01	1374260	0.314628
	chr01	1374306	0.314628
	chr01	1374344	0.314628
	chr01	1374550	0.314628
	chr01	1374556	0.314628
	chr01	1374727	0.314628
	chr01	1374876	0.314628
	chr01	1374924	0.314628
	chr01	1375022	0.314628
	chr01	1375028	0.314628
	chr01	1375163	0.314628
	chr01	1375298	0.314628
	chr01	1375445	0.314628
	chr01	1375460	0.314628
	chr01	1375543	0.314628
	chr01	1375622	0.314628
	chr01	1378481	0.314628
	chr01	1378534	0.314628
	chr01	1378546	0.314628
	chr01	1378575	0.314628
	chr01	1378880	0.314628
	chr01	1378899	0.314628
	chr01	1379585	0.314628
	chr01	1398472	0.314628
	chr01	1398485	0.314628
	chr01	1398534	0.314628
	chr01	1398536	0.314628
	chr01	1398574	0.314628
	chr01	1398647	0.314628
	chr01	1398707	0.314628
	chr01	1398956	0.314628
	chr01	1400075	0.314628
	chr01	1400211	0.314628
	chr01	1400219	0.314628
	chr01	1400255	0.314628
	chr01	1400720	0.314628
	chr01	1400772	0.314628
	chr01	1400794	0.314628
	chr01	1401235	0.314628
	chr01	1402052	0.314628
	chr01	1402305	0.314628
	chr01	1402415	0.314628
	chr01	1402476	0.314628
	chr01	1403235	0.314628
	chr01	1403986	0.314628
	chr01	1404292	0.314628
	chr01	1404325	0.314628
	chr01	1404435	0.314628
	chr01	1404437	0.314628
	chr01	1404682	0.314628
	chr01	1404752	0.314628
	chr01	1404753	0.314628
	chr01	1404921	0.314628
	chr01	1408291	0.314628
	chr01	1408813	0.314628
	chr01	1409002	0.314628
	chr01	1409795	0.314628
	chr01	1410354	0.314628
	chr01	1411009	0.314628
	chr01	1412391	0.314628
	chr01	1413005	0.314628
	chr01	1414431	0.314628
	chr01	1415387	0.314628
	chr01	1415416	0.314628
	chr01	1416606	0.314628
	chr01	1416800	0.314628
	chr01	1418100	0.314628
	chr01	1418131	0.314628
	chr01	1419376	0.314628
	chr01	1419393	0.314628
	chr01	1419498	0.314628
	chr01	1419786	0.314628
	chr01	1419909	0.314628
	chr01	1420084	0.314628
	chr01	1420132	0.314628
	chr01	1420146	0.314628
	chr01	1420281	0.314628
	chr01	1420862	0.314628
	chr01	1420899	0.314628
	chr01	1421491	0.314628
	chr01	1427907	0.314628
	chr01	1430236	0.314628
	chr01	1430856	0.314628
	chr01	1431776	0.314628
	chr01	1431816	0.314628
	chr01	1433067	0.314628
	chr01	1434131	0.314628
	chr01	1434369	0.314628
	chr01	1434665	0.314628
	chr01	1434896	0.314628
	chr01	1435258	0.314628
	chr01	1435412	0.314628
	chr01	1435490	0.314628
	chr01	1435954	0.314628
	chr01	1435971	0.314628
	chr01	1436008	0.314628
	chr01	1436056	0.314628
	chr01	1436092	0.314628
	chr01	1436145	0.314628
	chr01	1436185	0.314628
	chr01	1436231	0.314628
	chr01	1436240	0.314628
	chr01	1436330	0.314628
	chr01	1436351	0.314628
	chr01	1436457	0.314628
	chr01	1436713	0.314628
	chr01	1437343	0.314628
	chr01	1437730	0.314628
	chr01	1437827	0.314628
	chr01	1437831	0.314628
	chr01	1437832	0.314628
	chr01	1437858	0.314628
	chr01	1438000	0.314628
	chr01	1438099	0.314628
	chr01	1438162	0.314628
	chr01	1438684	0.314628
	chr01	1443373	0.314628
	chr01	1444421	0.314628
	chr01	1444519	0.314628
	chr01	1444738	0.314628
	chr01	1445302	0.314628
	chr01	1445425	0.314628
	chr01	1445647	0.314628
	chr01	1445917	0.314628
	chr01	1446270	0.314628
	chr01	1446344	0.314628
	chr01	1446477	0.314628
	chr01	1446763	0.314628
	chr01	1446993	0.314628
	chr01	1447541	0.314628
	chr01	1447718	0.314628
	chr01	1449379	0.314628
	chr01	1449535	0.314628
	chr01	1449614	0.314628
	chr01	1449793	0.314628
	chr01	1483454	0.314628
	chr01	1483753	0.314628
	chr01	1483772	0.314628
	chr01	1484048	0.314628
	chr01	1484606	0.314628
	chr01	1486728	0.314628
	chr01	1487127	0.314628
	chr01	1487247	0.314628
	chr01	1487499	0.314628
	chr01	1487640	0.314628
	chr01	1487823	0.314628
	chr01	1487844	0.314628
	chr01	1487879	0.314628
	chr01	1487910	0.314628
	chr01	1487914	0.314628
	chr01	1487915	0.314628
	chr01	1488081	0.314628
	chr01	1488093	0.314628
	chr01	1488181	0.314628
	chr01	1488190	0.314628
	chr01	1488231	0.314628
	chr01	1488262	0.314628
	chr01	1488285	0.314628
	chr01	1488432	0.314628
	chr01	1488438	0.314628
	chr01	1488789	0.314628
	chr01	1488827	0.314628
	chr01	1488964	0.314628
	chr01	1488988	0.314628
	chr01	1489029	0.314628
	chr01	1489166	0.314628
	chr01	1489199	0.314628
	chr01	1489654	0.314628
	chr01	1489706	0.314628
	chr01	1489732	0.314628
	chr01	1490063	0.314628
	chr01	1490068	0.314628
	chr01	1490153	0.314628
	chr01	1490215	0.314628
	chr01	1490558	0.314628
	chr01	1490661	0.314628
	chr01	1490669	0.314628
	chr01	1490749	0.314628
	chr01	1490783	0.314628
	chr01	1490802	0.314628
	chr01	1491090	0.314628
	chr01	1491483	0.314628
	chr01	1491831	0.314628
	chr01	1492027	0.314628
	chr01	1492044	0.314628
	chr01	1492047	0.314628
	chr01	1492565	0.314628
	chr01	1492577	0.314628
	chr01	1492583	0.314628
	chr01	1492696	0.314628
	chr01	1492705	0.314628
	chr01	1492731	0.314628
	chr01	1492864	0.314628
	chr01	1493175	0.314628
	chr01	1493282	0.314628
	chr01	1493406	0.314628
	chr01	1493809	0.314628
	chr01	1493911	0.314628
	chr01	1493923	0.314628
	chr01	1493979	0.314628
	chr01	1494114	0.314628
	chr01	1494218	0.314628
	chr01	1494230	0.314628
	chr01	1494323	0.314628
	chr01	1494342	0.314628
	chr01	1494387	0.314628
	chr01	1494405	0.314628
	chr01	1494453	0.314628
	chr01	1494521	0.314628
	chr01	1494713	0.314628
	chr01	1494771	0.314628
	chr01	1494788	0.314628
	chr01	1494794	0.314628
	chr01	1494795	0.314628
	chr01	1494991	0.314628
	chr01	1495063	0.314628
	chr01	1495206	0.314628
	chr01	1495229	0.314628
	chr01	1495320	0.314628
	chr01	1495494	0.314628
	chr01	1496254	0.314628
	chr01	1496267	0.314628
	chr01	1496422	0.314628
	chr01	1496623	0.314628
	chr01	1497098	0.314628
	chr01	1497209	0.314628
	chr01	1497218	0.314628
	chr01	1497360	0.314628
	chr01	1497374	0.314628
	chr01	1497463	0.314628
	chr01	1497531	0.314628
	chr01	1497599	0.314628
	chr01	1497864	0.314628
	chr01	1497865	0.314628
	chr01	1497915	0.314628
	chr01	1498061	0.314628
	chr01	1498091	0.314628
	chr01	1498327	0.314628
	chr01	1498388	0.314628
	chr01	1498683	0.314628
	chr01	1498692	0.314628
	chr01	1498828	0.314628
	chr01	1498922	0.314628
	chr01	1498967	0.314628
	chr01	1500111	0.314628
	chr01	1500132	0.314628
	chr01	1500195	0.314628
	chr01	1500409	0.314628
	chr01	1500470	0.314628
	chr01	1500772	0.314628
	chr01	1500775	0.314628
	chr01	1500843	0.314628
	chr01	1500863	0.314628
	chr01	1501059	0.314628
	chr01	1501388	0.314628
	chr01	1501394	0.314628
	chr01	1501420	0.314628
	chr01	1501603	0.314628
	chr01	1501856	0.314628
	chr01	1502126	0.314628
	chr01	1502149	0.314628
	chr01	1502520	0.314628
	chr01	1502652	0.314628
	chr01	1503026	0.314628
	chr01	1503100	0.314628
	chr01	1503135	0.314628
	chr01	1504593	0.314628
	chr01	1504747	0.314628
	chr01	1505202	0.314628
	chr01	1505625	0.314628
	chr01	1506533	0.314628
	chr01	1506739	0.314628
	chr01	1507320	0.314628
	chr01	1507689	0.314628
	chr01	1508107	0.314628
	chr01	1509911	0.318254
	chr01	1509947	0.318254
	chr01	1510230	0.318254
	chr01	1510251	0.318254
	chr01	1510382	0.318254
	chr01	1510625	0.318254
	chr01	1510931	0.318254
	chr01	1510934	0.318254
	chr01	1511013	0.318254
	chr01	1511273	0.318254
	chr01	1511542	0.318254
	chr01	1511717	0.318254
	chr01	1511918	0.318254
	chr01	1511933	0.318254
	chr01	1511979	0.318254
	chr01	1512029	0.318254
	chr01	1512059	0.318254
	chr01	1512102	0.318254
	chr01	1512104	0.318254
	chr01	1512134	0.318254
	chr01	1512864	0.318254
	chr01	1512882	0.318254
	chr01	1512908	0.318254
	chr01	1512982	0.318254
	chr01	1513253	0.318254
	chr01	1513339	0.318254
	chr01	1513461	0.318254
	chr01	1513534	0.318254
	chr01	1513541	0.318254
	chr01	1513596	0.318254
	chr01	1513857	0.318254
	chr01	1513962	0.318254
	chr01	1513965	0.318254
	chr01	1514121	0.318254
	chr01	1514214	0.318254
	chr01	1514330	0.318254
	chr01	1514373	0.318254
	chr01	1514395	0.318254
	chr01	1514918	0.318254
	chr01	1514919	0.318254
	chr01	1515003	0.318254
	chr01	1515006	0.318254
	chr01	1515118	0.318254
	chr01	1515156	0.318254
	chr01	1515157	0.318254
	chr01	1515201	0.318254
	chr01	1515891	0.318254
	chr01	1515931	0.318254
	chr01	1515959	0.318254
	chr01	1516081	0.318254
	chr01	1516128	0.318254
	chr01	1516180	0.318254
	chr01	1516234	0.318254
	chr01	1516258	0.318254
	chr01	1516299	0.318254
	chr01	1516418	0.318254
	chr01	1516549	0.318254
	chr01	1516580	0.318254
	chr01	1516607	0.318254
	chr01	1516642	0.318254
	chr01	1517062	0.318254
	chr01	1517138	0.318254
	chr01	1517191	0.318254
	chr01	1518000	0.318254
	chr01	1518328	0.318254
	chr01	1518557	0.318254
	chr01	1518701	0.318254
	chr01	1518903	0.318254
	chr01	1518984	0.318254
	chr01	1519023	0.318254
	chr01	1519065	0.318254
	chr01	1519137	0.318254
	chr01	1519145	0.318254
	chr01	1519148	0.318254
	chr01	1519183	0.318254
	chr01	1519292	0.318254
	chr01	1519391	0.318254
	chr01	1519406	0.318254
	chr01	1519650	0.318254
	chr01	1519676	0.318254
	chr01	1519722	0.318254
	chr01	1519747	0.318254
	chr01	1519881	0.318254
	chr01	1519946	0.318254
	chr01	1519963	0.318254
	chr01	1520180	0.318254
	chr01	1520190	0.318254
	chr01	1520211	0.318254
	chr01	1520327	0.318254
	chr01	1520411	0.318254
	chr01	1520731	0.318254
	chr01	1520898	0.318254
	chr01	1521296	0.41795
	chr01	1546889	0.357992
	chr01	1551452	0.41795
	chr01	1570052	0.41795
	chr01	1601850	0.393051
	chr01	1608044	0.393051
	chr01	1623676	0.360383
	chr01	1623800	0.371743
	chr01	1626027	0.371743
	chr01	1627661	0.371743
	chr01	1655239	0.398969
	chr01	1658193	0.398969
	chr01	1662114	0.398969
	chr01	1665136	0.398969
	chr01	1672074	0.337219
	chr01	1685563	0.542532
	chr01	1693197	0.542532
	chr01	1697128	0.761836
	chr01	1707197	0.766133
	chr01	1708072	0.581774
	chr01	1716173	0.692478
	chr01	1719531	0.755937
	chr01	1720370	0.755937
	chr01	1720436	0.755937
	chr01	1724880	0.755937
	chr01	1727053	0.755937
	chr01	1732214	0.755937
	chr01	1734112	0.755937
	chr01	1735654	0.755937
	chr01	1735668	0.755937
	chr01	1741768	0.867342
	chr01	1748463	0.867342
	chr01	1763941	0.828408
	chr01	1764236	0.828408
	chr01	1766415	0.828408
	chr01	1770667	0.828408
	chr01	1784196	0.828408
	chr01	1785651	0.828408
	chr01	1786241	0.828408
	chr01	1787380	0.828408
	chr01	1794587	0.828408
	chr01	1795373	0.828408
	chr01	1796005	0.828408
	chr01	1797654	0.828408
	chr01	1800291	0.828408
	chr01	1800758	0.828408
	chr01	1831468	0.72598
	chr01	1835541	0.711279
	chr01	1841054	0.711279
	chr01	1862459	0.711279
	chr01	1884443	0.711279
	chr01	1896833	0.711279
	chr01	1897683	0.711279
	chr01	1936947	0.625266
	chr01	1937815	0.625266
	chr01	1939886	0.604346
	chr01	1947593	0.604346
	chr01	1954864	0.604346
	chr01	1955362	0.604346
	chr01	1983585	0.640936
	chr01	2040466	0.848049
	chr01	2059202	0.848049
	chr01	2066340	0.848049
	chr01	2070583	0.848049
	chr01	2070746	0.848049
	chr01	2070750	0.848049
	chr01	2070894	0.848049
	chr01	2071305	0.848049
	chr01	2071464	0.848049
	chr01	2071556	0.848049
	chr01	2071661	0.848049
	chr01	2071716	0.848049
	chr01	2072326	0.848049
	chr01	2072367	0.848049
	chr01	2072665	0.848049
	chr01	2072666	0.848049
	chr01	2072700	0.848049
	chr01	2073706	0.848049
	chr01	2073713	0.848049
	chr01	2074111	0.848049
	chr01	2074224	0.848049
	chr01	2074373	0.848049
	chr01	2074452	0.848049
	chr01	2074744	0.848049
	chr01	2074898	0.848049
	chr01	2075443	0.848049
	chr01	2075771	0.848049
	chr01	2075870	0.848049
	chr01	2075877	0.848049
	chr01	2075969	0.848049
	chr01	2076354	0.848049
	chr01	2076602	0.848049
	chr01	2077005	0.848049
	chr01	2077094	0.848049
	chr01	2077505	0.848049
	chr01	2077894	0.848049
	chr01	2078042	0.848049
	chr01	2078084	0.848049
	chr01	2078254	0.848049
	chr01	2078717	0.848049
	chr01	2078808	0.848049
	chr01	2079005	0.848049
	chr01	2079423	0.848049
	chr01	2082353	0.848049
	chr01	2083049	0.941764
	chr01	2084017	0.941764
	chr01	2084677	0.941764
	chr01	2087538	0.941764
	chr01	2087578	0.941764
	chr01	2087780	0.941764
	chr01	2088095	0.941764
	chr01	2088153	0.941764
	chr01	2088173	0.941764
	chr01	2088340	0.941764
	chr01	2089325	0.941764
	chr01	2089396	0.941764
	chr01	2089407	0.941764
	chr01	2089627	0.941764
	chr01	2089929	0.941764
	chr01	2089947	0.941764
	chr01	2089961	0.941764
	chr01	2089980	0.941764
	chr01	2090222	0.941764
	chr01	2090441	0.941764
	chr01	2090610	0.941764
	chr01	2092942	0.913905
	chr01	2093719	0.913905
	chr01	2093819	0.913905
	chr01	2093829	0.913905
	chr01	2094435	0.913905
	chr01	2095875	0.913905
	chr01	2095878	0.913905
	chr01	2096025	0.913905
	chr01	2096150	0.913905
	chr01	2096843	0.913905
	chr01	2101327	1.01615
	chr01	2101591	1.01615
	chr01	2102002	1.01615
	chr01	2103751	1.15729
	chr01	2103755	1.15729
	chr01	2103893	1.15729
	chr01	2104234	1.15729
	chr01	2105225	1.15729
	chr01	2105458	1.15729
	chr01	2105989	1.15729
	chr01	2106004	1.15729
	chr01	2106009	1.15729
	chr01	2106039	1.15729
	chr01	2106057	1.15729
	chr01	2106098	1.15729
	chr01	2106144	1.15729
	chr01	2106167	1.15729
	chr01	2106250	1.15729
	chr01	2106362	1.15729
	chr01	2106426	1.15729
	chr01	2106638	1.15729
	chr01	2108065	1.15729
	chr01	2137478	1.02181
	chr01	2143878	1.09991
	chr01	2145290	1.09991
	chr01	2145341	1.09991
	chr01	2145876	1.09991
	chr01	2146006	1.09991
	chr01	2146243	1.09991
	chr01	2146974	1.09991
	chr01	2147024	1.09991
	chr01	2147362	1.09991
	chr01	2147436	1.09991
	chr01	2149988	1.09991
	chr01	2150772	1.09991
	chr01	2151037	1.09991
	chr01	2151182	1.09991
	chr01	2151309	1.09991
	chr01	2151436	1.09991
	chr01	2151557	1.09991
	chr01	2152096	1.09991
	chr01	2152589	1.09991
	chr01	2152689	1.09991
	chr01	2153202	1.09991
	chr01	2153486	1.09991
	chr01	2153777	1.09991
	chr01	2154167	1.09991
	chr01	2154332	1.09991
	chr01	2154523	1.09991
	chr01	2155239	1.09991
	chr01	2155844	1.09991
	chr01	2157896	1.09991
	chr01	2157909	1.09991
	chr01	2159142	1.09991
	chr01	2161324	0.996265
	chr01	2161365	0.996265
	chr01	2161368	0.996265
	chr01	2161608	0.996265
	chr01	2161786	0.996265
	chr01	2161841	0.996265
	chr01	2161906	0.996265
	chr01	2162122	0.996265
	chr01	2162379	0.996265
	chr01	2162547	0.996265
	chr01	2162698	0.996265
	chr01	2162810	0.996265
	chr01	2163006	0.996265
	chr01	2163519	0.996265
	chr01	2164338	0.996265
	chr01	2165145	0.996265
	chr01	2165193	0.996265
	chr01	2165224	0.996265
	chr01	2165671	0.996265
	chr01	2166647	0.996265
	chr01	2167180	0.996265
	chr01	2167477	0.996265
	chr01	2167510	0.996265
	chr01	2167562	0.996265
	chr01	2168503	0.996265
	chr01	2169002	0.996265
	chr01	2169949	0.996265
	chr01	2170047	0.996265
	chr01	2170344	0.996265
	chr01	2170854	0.996265
	chr01	2171028	0.996265
	chr01	2171102	0.996265
	chr01	2171204	0.996265
	chr01	2171447	0.996265
	chr01	2171478	0.996265
	chr01	2171643	1.09991
	chr01	2172353	1.09991
	chr01	2172364	1.09991
	chr01	2172955	1.09991
	chr01	2173422	1.09991
	chr01	2173465	1.09991
	chr01	2173537	1.09991
	chr01	2173577	1.09991
	chr01	2175106	1.09991
	chr01	2175702	1.09991
	chr01	2175730	1.09991
	chr01	2176142	1.09991
	chr01	2176361	1.09991
	chr01	2177240	1.09991
	chr01	2201280	0.874152
	chr01	2201915	0.874152
	chr01	2204398	0.874152
	chr01	2204581	0.874152
	chr01	2207563	0.874152
	chr01	2208193	0.874152
	chr01	2208497	0.874152
	chr01	2208866	0.874152
	chr01	2209114	0.874152
	chr01	2209287	0.88885
	chr01	2210086	0.88885
	chr01	2210383	0.88885
	chr01	2210850	0.88885
	chr01	2212517	0.88885
	chr01	2213679	0.877742
	chr01	2214137	0.877742
	chr01	2214157	0.877742
	chr01	2214239	0.877742
	chr01	2214533	0.877742
	chr01	2214647	0.877742
	chr01	2214920	0.877742
	chr01	2214946	0.877742
	chr01	2215052	0.877742
	chr01	2215148	0.877742
	chr01	2215352	0.877742
	chr01	2215652	0.877742
	chr01	2216420	0.962646
	chr01	2216593	0.962646
	chr01	2218602	0.962646
	chr01	2219019	0.962646
	chr01	2219197	0.962646
	chr01	2220032	0.962646
	chr01	2220473	0.962646
	chr01	2221325	0.962646
	chr01	2221343	0.962646
	chr01	2221864	0.962646
	chr01	2222797	0.962646
	chr01	2223008	0.962646
	chr01	2223110	0.962646
	chr01	2223201	0.962646
	chr01	2223289	0.962646
	chr01	2223519	0.962646
	chr01	2223557	0.962646
	chr01	2223854	0.962646
	chr01	2224288	0.962646
	chr01	2224825	0.962646
	chr01	2225217	0.962646
	chr01	2225326	0.962646
	chr01	2225381	0.962646
	chr01	2225564	0.962646
	chr01	2225640	0.962646
	chr01	2225691	0.962646
	chr01	2226061	0.962646
	chr01	2226112	0.962646
	chr01	2227243	0.943101
	chr01	2227328	0.943101
	chr01	2227415	0.943101
	chr01	2228168	0.965097
	chr01	2228453	0.965097
	chr01	2228773	0.965097
	chr01	2228786	0.965097
	chr01	2228913	0.965097
	chr01	2228974	0.965097
	chr01	2231033	0.965097
	chr01	2231562	0.965097
	chr01	2231741	0.965097
	chr01	2238915	0.953925
	chr01	2239763	0.953925
	chr01	2241746	0.953925
	chr01	2242106	0.953925
	chr01	2242626	0.953925
	chr01	2242825	0.953925
	chr01	2243787	0.953925
	chr01	2245099	0.953925
	chr01	2245199	0.953925
	chr01	2245209	0.953925
	chr01	2245813	0.953925
	chr01	2246745	0.953925
	chr01	2247149	0.953925
	chr01	2249702	0.953925
	chr01	2250313	0.953925
	chr01	2254725	1.33243
	chr01	2255276	1.33243
	chr01	2255358	1.33243
	chr01	2257821	1.33243
	chr01	2258167	1.33243
	chr01	2258532	1.33243
	chr01	2258709	1.33243
	chr01	2258769	1.33243
	chr01	2259369	1.33243
	chr01	2259508	1.33243
	chr01	2259891	1.33243
	chr01	2260038	1.33243
	chr01	2260593	1.33243
	chr01	2260753	1.33243
	chr01	2260850	1.33243
	chr01	2261214	1.33243
	chr01	2261371	1.33243
	chr01	2261711	1.33243
	chr01	2261949	1.33243
	chr01	2262373	1.33243
	chr01	2262655	1.33243
	chr01	2262656	1.33243
	chr01	2262886	1.33243
	chr01	2262967	1.33243
	chr01	2263053	1.33243
	chr01	2263109	1.33243
	chr01	2263158	1.33243
	chr01	2263208	1.33243
	chr01	2263808	1.33243
	chr01	2263958	1.33243
	chr01	2264783	1.33243
	chr01	2265210	1.33243
	chr01	2265447	1.33243
	chr01	2270233	1.33243
	chr01	2270411	1.33243
	chr01	2274938	1.33243
	chr01	2277402	1.33243
	chr01	2279089	1.33243
	chr01	2279203	1.33243
	chr01	2279448	1.33243
	chr01	2281387	1.33243
	chr01	2284974	1.59157
	chr01	2285182	1.38583
	chr01	2289106	1.71254
	chr01	2289166	1.71254
	chr01	2289630	1.71254
	chr01	2289661	1.71254
	chr01	2289887	1.71254
	chr01	2290036	1.71254
	chr01	2291015	1.71254
	chr01	2291051	1.71254
	chr01	2293231	1.71254
	chr01	2309200	1.23907
	chr01	2312713	1.23907
	chr01	2313453	1.19549
	chr01	2313962	1.19549
	chr01	2314234	1.19549
	chr01	2314490	1.19549
	chr01	2324387	1.16439
	chr01	2324936	1.16439
	chr01	2325580	1.16439
	chr01	2325601	1.16439
	chr01	2325663	1.16439
	chr01	2325831	1.16439
	chr01	2326348	1.16439
	chr01	2326582	1.16439
	chr01	2326615	1.16439
	chr01	2326650	1.16439
	chr01	2327347	1.16439
	chr01	2328499	1.16439
	chr01	2328563	1.16439
	chr01	2330845	1.16157
	chr01	2330955	1.16157
	chr01	2334041	1.16157
	chr01	2334042	1.16157
	chr01	2335109	0.891337
	chr01	2335132	0.891337
	chr01	2335269	0.891337
	chr01	2341973	0.891337
	chr01	2342115	0.891337
	chr01	2344042	0.891337
	chr01	2344443	0.891337
	chr01	2344568	0.891337
	chr01	2344672	0.891337
	chr01	2345577	0.891337
	chr01	2346576	0.891337
	chr01	2349632	0.891337
	chr01	2352557	0.891337
	chr01	2353996	0.81014
	chr01	2354054	0.81014
	chr01	2354181	0.81014
	chr01	2354489	0.736858
	chr01	2362055	0.848933
	chr01	2397111	0.81092
	chr01	2397112	0.81092
	chr01	2565914	0.476432
	chr01	2565920	0.476432
	chr01	2566109	0.476432
	chr01	2566110	0.476432
	chr01	2566510	0.476432
	chr01	2566594	0.476432
	chr01	2566677	0.476432
	chr01	2566820	0.476432
	chr01	2566967	0.476432
	chr01	2567045	0.476432
	chr01	2567176	0.476432
	chr01	2567177	0.476432
	chr01	2567220	0.476432
	chr01	2567268	0.476432
	chr01	2567299	0.476432
	chr01	2567457	0.476432
	chr01	2567468	0.476432
	chr01	2567677	0.476432
	chr01	2567853	0.476432
	chr01	2567964	0.476432
	chr01	2568002	0.476432
	chr01	2568293	0.476432
	chr01	2568642	0.476432
	chr01	2568707	0.476432
	chr01	2568812	0.476432
	chr01	2568972	0.476432
	chr01	2569159	0.476432
	chr01	2569208	0.476432
	chr01	2569360	0.476432
	chr01	2569498	0.476432
	chr01	2569541	0.476432
	chr01	2569864	0.476432
	chr01	2569958	0.476432
	chr01	2570004	0.476432
	chr01	2570133	0.476432
	chr01	2570141	0.476432
	chr01	2570149	0.476432
	chr01	2570182	0.476432
	chr01	2570185	0.476432
	chr01	2570193	0.476432
	chr01	2570269	0.476432
	chr01	2570346	0.476432
	chr01	2570348	0.476432
	chr01	2570421	0.476432
	chr01	2570498	0.476432
	chr01	2570516	0.476432
	chr01	2570526	0.476432
	chr01	2570536	0.476432
	chr01	2570817	0.476432
	chr01	2570986	0.476432
	chr01	2571056	0.476432
	chr01	2571433	0.476432
	chr01	2571465	0.476432
	chr01	2571497	0.476432
	chr01	2571542	0.476432
	chr01	2572235	0.476432
	chr01	2572264	0.476432
	chr01	2572688	0.476432
	chr01	2572845	0.476432
	chr01	2572847	0.476432
	chr01	2572865	0.476432
	chr01	2572876	0.476432
	chr01	2572964	0.476432
	chr01	2573042	0.476432
	chr01	2573051	0.476432
	chr01	2573139	0.476432
	chr01	2573265	0.476432
	chr01	2573287	0.476432
	chr01	2573358	0.476432
	chr01	2573442	0.476432
	chr01	2573453	0.476432
	chr01	2574220	0.476432
	chr01	2574259	0.476432
	chr01	2574363	0.476432
	chr01	2574419	0.476432
	chr01	2574801	0.476432
	chr01	2574820	0.476432
	chr01	2575129	0.476432
	chr01	2575149	0.476432
	chr01	2575211	0.476432
	chr01	2575245	0.476432
	chr01	2575447	0.476432
	chr01	2575536	0.476432
	chr01	2575625	0.476432
	chr01	2575640	0.476432
	chr01	2575670	0.476432
	chr01	2575743	0.476432
	chr01	2576172	0.476432
	chr01	2576228	0.476432
	chr01	2576304	0.476432
	chr01	2576329	0.476432
	chr01	2576476	0.476432
	chr01	2576485	0.476432
	chr01	2576512	0.476432
	chr01	2576575	0.476432
	chr01	2576716	0.476432
	chr01	2576745	0.476432
	chr01	2576777	0.476432
	chr01	2576802	0.476432
	chr01	2576828	0.476432
	chr01	2576939	0.476432
	chr01	2576944	0.476432
	chr01	2577035	0.476432
	chr01	2577107	0.476432
	chr01	2577229	0.476432
	chr01	2577491	0.476432
	chr01	2577624	0.476432
	chr01	2577663	0.476432
	chr01	2577708	0.476432
	chr01	2577714	0.476432
	chr01	2577799	0.476432
	chr01	2578142	0.476432
	chr01	2578224	0.476432
	chr01	2578408	0.476432
	chr01	2578603	0.476432
	chr01	2578732	0.476432
	chr01	2578803	0.476432
	chr01	2579274	0.476432
	chr01	2579342	0.476432
	chr01	2579443	0.476432
	chr01	2580342	0.476432
	chr01	2580745	0.476432
	chr01	2580885	0.476432
	chr01	2581211	0.476432
	chr01	2581292	0.476432
	chr01	2581414	0.476432
	chr01	2581824	0.476432
	chr01	2582076	0.476432
	chr01	2582825	0.476432
	chr01	2583177	0.476432
	chr01	2583189	0.476432
	chr01	2583461	0.476432
	chr01	2583663	0.476432
	chr01	2583710	0.476432
	chr01	2583939	0.476432
	chr01	2584205	0.476432
	chr01	2584384	0.476432
	chr01	2584412	0.476432
	chr01	2584782	0.476432
	chr01	2585411	0.476432
	chr01	2585610	0.476432
	chr01	2585753	0.476432
	chr01	2586754	0.476432
	chr01	2587522	0.476432
	chr01	2587587	0.476432
	chr01	2588329	0.476432
	chr01	2588768	0.476432
	chr01	2588965	0.476432
	chr01	2589032	0.476432
	chr01	2589137	0.476432
	chr01	2589474	0.476432
	chr01	2589544	0.476432
	chr01	2589739	0.476432
	chr01	2589758	0.476432
	chr01	2590052	0.476432
	chr01	2590199	0.476432
	chr01	2590330	0.476432
	chr01	2590763	0.476432
	chr01	2591082	0.476432
	chr01	2591299	0.476432
	chr01	2591429	0.476432
	chr01	2591438	0.476432
	chr01	2591622	0.476432
	chr01	2591735	0.476432
	chr01	2591817	0.476432
	chr01	2591928	0.476432
	chr01	2592017	0.476432
	chr01	2592033	0.476432
	chr01	2592129	0.476432
	chr01	2592147	0.476432
	chr01	2592301	0.476432
	chr01	2592370	0.476432
	chr01	2592601	0.476432
	chr01	2593059	0.476432
	chr01	2593696	0.476432
	chr01	2593702	0.476432
	chr01	2594224	0.476432
	chr01	2594359	0.476432
	chr01	2594394	0.476432
	chr01	2594500	0.476432
	chr01	2594584	0.476432
	chr01	2594771	0.476432
	chr01	2594862	0.476432
	chr01	2594883	0.476432
	chr01	2595329	0.476432
	chr01	2595334	0.476432
	chr01	2595469	0.476432
	chr01	2595594	0.476432
	chr01	2596438	0.476432
	chr01	2596545	0.476432
	chr01	2596704	0.476432
	chr01	2597036	0.476432
	chr01	2597128	0.476432
	chr01	2597172	0.476432
	chr01	2597257	0.476432
	chr01	2597285	0.476432
	chr01	2597669	0.476432
	chr01	2597737	0.476432
	chr01	2597876	0.476432
	chr01	2597974	0.476432
	chr01	2598093	0.476432
	chr01	2598393	0.476432
	chr01	2599174	0.476432
	chr01	2599175	0.476432
	chr01	2599276	0.476432
	chr01	2599964	0.476432
	chr01	2600252	0.476432
	chr01	2600621	0.476432
	chr01	2600690	0.476432
	chr01	2602280	0.476432
	chr01	2602798	0.476432
	chr01	2603639	0.476432
	chr01	2603897	0.476432
	chr01	2603955	0.476432
	chr01	2604560	0.476432
	chr01	2604673	0.476432
	chr01	2607998	0.476432
	chr01	2608799	0.476432
	chr01	2608985	0.476432
	chr01	2609052	0.476432
	chr01	2609123	0.476432
	chr01	2609865	0.476432
	chr01	2611666	0.476432
	chr01	2612009	0.476432
	chr01	2612744	0.476432
	chr01	2614537	0.476432
	chr01	2614648	0.476432
	chr01	2615236	0.476432
	chr01	2615468	0.476432
	chr01	2616125	0.476432
	chr01	2616353	0.476432
	chr01	2616436	0.476432
	chr01	2635588	0.476432
	chr01	2635650	0.476432
	chr01	2635761	0.476432
	chr01	2635978	0.476432
	chr01	2636239	0.476432
	chr01	2636601	0.476432
	chr01	2636773	0.476432
	chr01	2637005	0.476432
	chr01	2637353	0.476432
	chr01	2637925	0.476432
	chr01	2637971	0.476432
	chr01	2638104	0.476432
	chr01	2638369	0.476432
	chr01	2639951	0.476432
	chr01	2641316	0.476432
	chr01	2641773	0.476432
	chr01	2641860	0.476432
	chr01	2641904	0.476432
	chr01	2642002	0.476432
	chr01	2642216	0.476432
	chr01	2642410	0.476432
	chr01	2642478	0.476432
	chr01	2642586	0.476432
	chr01	2643118	0.476432
	chr01	2643156	0.476432
	chr01	2643492	0.476432
	chr01	2643523	0.476432
	chr01	2643781	0.476432
	chr01	2643992	0.476432
	chr01	2645645	0.476432
	chr01	2645837	0.476432
	chr01	2646187	0.476432
	chr01	2646220	0.476432
	chr01	2646616	0.476432
	chr01	2646741	0.476432
	chr01	2646791	0.476432
	chr01	2646824	0.476432
	chr01	2646847	0.476432
	chr01	2647121	0.476432
	chr01	2647425	0.476432
	chr01	2647438	0.476432
	chr01	2647581	0.476432
	chr01	2647762	0.476432
	chr01	2648836	0.476432
	chr01	2649287	0.476432
	chr01	2650160	0.476432
	chr01	2650437	0.476432
	chr01	2650671	0.476432
	chr01	2650756	0.476432
	chr01	2650837	0.476432
	chr01	2650904	0.476432
	chr01	2650926	0.476432
	chr01	2651041	0.476432
	chr01	2651255	0.476432
	chr01	2651540	0.476432
	chr01	2651622	0.476432
	chr01	2651758	0.476432
	chr01	2651809	0.476432
	chr01	2651867	0.476432
	chr01	2651944	0.476432
	chr01	2651949	0.476432
	chr01	2652010	0.476432
	chr01	2652096	0.476432
	chr01	2652137	0.476432
	chr01	2652161	0.476432
	chr01	2652235	0.476432
	chr01	2652353	0.476432
	chr01	2652374	0.476432
	chr01	2653222	0.476432
	chr01	2654287	0.476432
	chr01	2654624	0.476432
	chr01	2655085	0.476432
	chr01	2655537	0.476432
	chr01	2655914	0.476432
	chr01	2656096	0.476432
	chr01	2656222	0.476432
	chr01	2656248	0.476432
	chr01	2656409	0.476432
	chr01	2656461	0.476432
	chr01	2656713	0.476432
	chr01	2656723	0.476432
	chr01	2656973	0.476432
	chr01	2656990	0.476432
	chr01	2656991	0.476432
	chr01	2657192	0.476432
	chr01	2657288	0.476432
	chr01	2657431	0.476432
	chr01	2657581	0.476432
	chr01	2657614	0.476432
	chr01	2657690	0.476432
	chr01	2657800	0.476432
	chr01	2657873	0.476432
	chr01	2658220	0.476432
	chr01	2658584	0.476432
	chr01	2658718	0.476432
	chr01	2658763	0.476432
	chr01	2658839	0.476432
	chr01	2658861	0.476432
	chr01	2659122	0.476432
	chr01	2659243	0.476432
	chr01	2659488	0.476432
	chr01	2659684	0.476432
	chr01	2659724	0.476432
	chr01	2659731	0.476432
	chr01	2659896	0.476432
	chr01	2659897	0.476432
	chr01	2660192	0.476432
	chr01	2660294	0.476432
	chr01	2660593	0.476432
	chr01	2660646	0.476432
	chr01	2660771	0.476432
	chr01	2660870	0.476432
	chr01	2660921	0.476432
	chr01	2660964	0.476432
	chr01	2660966	0.476432
	chr01	2661078	0.476432
	chr01	2661115	0.476432
	chr01	2661410	0.476432
	chr01	2661495	0.476432
	chr01	2661597	0.476432
	chr01	2662124	0.476432
	chr01	2662232	0.476432
	chr01	2662742	0.476432
	chr01	2662795	0.476432
	chr01	2662893	0.476432
	chr01	2662911	0.476432
	chr01	2663042	0.476432
	chr01	2663273	0.476432
	chr01	2663457	0.476432
	chr01	2663569	0.476432
	chr01	2663714	0.476432
	chr01	2664206	0.476432
	chr01	2664378	0.476432
	chr01	2664411	0.476432
	chr01	2664684	0.476432
	chr01	2664954	0.476432
	chr01	2665093	0.476432
	chr01	2665511	0.476432
	chr01	2666304	0.476432
	chr01	2666803	0.476432
	chr01	2668197	0.476432
	chr01	2668395	0.476432
	chr01	2668715	0.476432
	chr01	2668973	0.476432
	chr01	2668999	0.476432
	chr01	2669860	0.476432
	chr01	2670470	0.476432
	chr01	2671118	0.476432
	chr01	2671209	0.476432
	chr01	2671305	0.476432
	chr01	2671403	0.476432
	chr01	2671530	0.476432
	chr01	2671578	0.476432
	chr01	2672008	0.476432
	chr01	2673207	0.476432
	chr01	2673523	0.476432
	chr01	2673635	0.476432
	chr01	2673942	0.476432
	chr01	2674100	0.476432
	chr01	2675878	0.476432
	chr01	2677086	0.476432
	chr01	2677443	0.476432
	chr01	2677813	0.476432
	chr01	2678519	0.476432
	chr01	2678762	0.476432
	chr01	2682831	0.476432
	chr01	2688414	0.476432
	chr01	2688550	0.476432
	chr01	2688828	0.476432
	chr01	2689012	0.476432
	chr01	2689126	0.476432
	chr01	2689263	0.476432
	chr01	2689343	0.476432
	chr01	2689352	0.476432
	chr01	2689456	0.476432
	chr01	2689466	0.476432
	chr01	2689630	0.476432
	chr01	2689694	0.476432
	chr01	2689845	0.476432
	chr01	2689911	0.476432
	chr01	2690015	0.476432
	chr01	2690072	0.476432
	chr01	2690114	0.476432
	chr01	2690212	0.476432
	chr01	2690264	0.476432
	chr01	2690278	0.476432
	chr01	2690384	0.476432
	chr01	2690569	0.476432
	chr01	2690641	0.476432
	chr01	2690822	0.476432
	chr01	2690913	0.476432
	chr01	2690991	0.476432
	chr01	2691184	0.476432
	chr01	2691222	0.476432
	chr01	2691249	0.476432
	chr01	2691376	0.476432
	chr01	2691397	0.476432
	chr01	2691402	0.476432
	chr01	2691438	0.476432
	chr01	2691496	0.476432
	chr01	2691551	0.476432
	chr01	2691561	0.476432
	chr01	2691577	0.476432
	chr01	2691619	0.476432
	chr01	2691681	0.476432
	chr01	2691692	0.476432
	chr01	2691752	0.476432
	chr01	2691847	0.476432
	chr01	2692117	0.476432
	chr01	2692138	0.476432
	chr01	2693441	0.476432
	chr01	2693794	0.476432
	chr01	2693908	0.476432
	chr01	2694414	0.476432
	chr01	2694442	0.476432
	chr01	2694500	0.476432
	chr01	2711863	0.476432
	chr01	2729431	0.476432
	chr01	2758167	0.475262
	chr01	2862168	0.701245
	chr01	2868307	0.701245
	chr01	2877160	0.701245
	chr01	2964097	0.701245
	chr01	2971145	0.701245
	chr01	3055248	0.701245
	chr01	3059345	0.701245
	chr01	3087881	0.701245
	chr01	3096877	0.701245
	chr01	3106879	0.701245
	chr01	3179593	0.708024
	chr01	3182868	0.708024
	chr01	3313140	0.708024
	chr01	3330485	0.736767
	chr01	3353195	0.736767
	chr01	3361345	0.714045
	chr01	3369818	0.748558
	chr01	3370468	0.748558
	chr01	3404860	0.747811
	chr01	3452251	0.672676
	chr01	3466153	0.672676
	chr01	3511418	0.672676
	chr01	3543662	0.604804
	chr01	3577117	0.464314
	chr01	3590898	0.512179
	chr01	3709308	0.102394
	chr01	3747442	0.102394
	chr01	3795187	0.102394
	chr01	3815328	0.102394
	chr01	3816691	0.102394
	chr01	3936228	0.0578598
	chr01	3937761	0.0578598
	chr01	3951326	0.107597
	chr01	3951514	0.107597
	chr01	3951550	0.107597
	chr01	3953012	0.107597
	chr01	3954336	0.017761
	chr01	3954878	0.017761
	chr01	3954991	0.017761
	chr01	3954994	0.017761
	chr01	3955058	0.017761
	chr01	3955423	0.017761
	chr01	3955430	0.017761
	chr01	3955586	0.017761
	chr01	3955639	0.017761
	chr01	3955642	0.017761
	chr01	3955722	0.017761
	chr01	3955754	0.017761
	chr01	3955764	0.017761
	chr01	3955860	0.017761
	chr01	3956269	0.017761
	chr01	3956383	0.017761
	chr01	3956389	0.017761
	chr01	3956454	0.017761
	chr01	3956519	0.017761
	chr01	3956722	0.017761
	chr01	3956831	0.017761
	chr01	3956868	0.017761
	chr01	3956931	0.017761
	chr01	3956953	0.017761
	chr01	3957070	0.017761
	chr01	3957084	0.017761
	chr01	3957145	0.017761
	chr01	3957164	0.017761
	chr01	3957328	0.017761
	chr01	3957369	0.017761
	chr01	3957434	0.017761
	chr01	3957521	0.017761
	chr01	3957706	0.017761
	chr01	3957806	0.017761
	chr01	3957822	0.017761
	chr01	3958528	0.017761
	chr01	3959385	0.017761
	chr01	3959885	0.017761
	chr01	3960055	0.017761
	chr01	3961009	0.017761
	chr01	3962175	0.045244
	chr01	3962255	0.045244
	chr01	3962980	0.045244
	chr01	3964427	0.0610276
	chr01	3964495	0.0610276
	chr01	3965311	0.0610276
	chr01	3965669	0.0610276
	chr01	3966864	0.0610276
	chr01	3966937	0.0610276
	chr01	3967118	0.0610276
	chr01	3967214	0.0610276
	chr01	3967354	0.0610276
	chr01	3967453	0.0610276
	chr01	3967485	0.0610276
	chr01	3967511	0.0610276
	chr01	3967529	0.0610276
	chr01	3967894	0.0610276
	chr01	3968382	0.0610276
	chr01	3968400	0.0610276
	chr01	3968411	0.0610276
	chr01	3968500	0.0610276
	chr01	3968548	0.0610276
	chr01	3968657	0.0610276
	chr01	3969102	0.0254906
	chr01	3969117	0.0254906
	chr01	3969269	0.0254906
	chr01	3969673	0.0254906
	chr01	3969755	0.0254906
	chr01	3969952	0.0254906
	chr01	3970009	0.0254906
	chr01	3970077	0.0254906
	chr01	3970310	0.0254906
	chr01	3970320	0.0254906
	chr01	3970321	0.0254906
	chr01	3970347	0.0254906
	chr01	3970414	0.0254906
	chr01	3970629	0.0254906
	chr01	3970637	0.0254906
	chr01	3970651	0.0254906
	chr01	3970724	0.0254906
	chr01	3970794	0.0254906
	chr01	3970809	0.0254906
	chr01	3970953	0.0254906
	chr01	3971892	0.0254906
	chr01	3972394	0.0254906
	chr01	3972410	0.0254906
	chr01	3972450	0.0254906
	chr01	3972513	0.0254906
	chr01	3972560	0.0254906
	chr01	3972946	0.0254906
	chr01	3973119	0.0254906
	chr01	3973155	0.0254906
	chr01	3973170	0.0254906
	chr01	3973187	0.0254906
	chr01	3973219	0.0254906
	chr01	3973254	0.0254906
	chr01	3973309	0.0254906
	chr01	3973312	0.0254906
	chr01	3973418	0.0254906
	chr01	3973482	0.0254906
	chr01	3973521	0.0254906
	chr01	3973632	0.0254906
	chr01	3973696	0.0254906
	chr01	3973773	0.0254906
	chr01	3973848	0.0254906
	chr01	3973918	0.0254906
	chr01	3973989	0.0254906
	chr01	3974034	0.0254906
	chr01	3974066	0.0254906
	chr01	3974212	0.0254906
	chr01	3974222	0.0254906
	chr01	3974272	0.0254906
	chr01	3974582	0.0254906
	chr01	3974625	0.0254906
	chr01	3974769	0.0254906
	chr01	3975023	0.0254906
	chr01	3975187	0.0254906
	chr01	3975230	0.0254906
	chr01	3975287	0.0254906
	chr01	3977268	0.0254906
	chr01	3978044	0.0254906
	chr01	3978450	0.0254906
	chr01	3979393	0.0254906
	chr01	3979399	0.0254906
	chr01	3979490	0.0254906
	chr01	3980345	0.0254906
	chr01	3980473	0.0254906
	chr01	3980933	0.0254906
	chr01	3981641	0.0254906
	chr01	3982092	0.0254906
	chr01	3982306	0.0254906
	chr01	3982398	0.0254906
	chr01	3982726	0.0254906
	chr01	3983124	0.0254906
	chr01	3983716	0.0254906
	chr01	3983723	0.0254906
	chr01	3984047	0.0254906
	chr01	3984498	0.0254906
	chr01	3984952	0.0254906
	chr01	3985203	0.0254906
	chr01	3985204	0.0254906
	chr01	3985205	0.0254906
	chr01	3985629	0.0254906
	chr01	3985666	0.0254906
	chr01	3985849	0.0254906
	chr01	3985880	0.0254906
	chr01	3985938	0.0254906
	chr01	3986033	0.0254906
	chr01	3986128	0.0254906
	chr01	3986218	0.0254906
	chr01	3986223	0.0254906
	chr01	3986243	0.0254906
	chr01	3986278	0.0254906
	chr01	3986289	0.0254906
	chr01	3986346	0.0254906
	chr01	3986370	0.0254906
	chr01	3986421	0.0254906
	chr01	3986440	0.0254906
	chr01	3986476	0.0254906
	chr01	3986477	0.0254906
	chr01	3987342	0.0254906
	chr01	3987538	0.0254906
	chr01	3987539	0.0254906
	chr01	3987949	0.0254906
	chr01	3988272	0.0254906
	chr01	3990421	0.0254906
	chr01	3992581	0.0271821
	chr01	3992849	0.0271821
	chr01	3994589	0.0271821
	chr01	3995377	0.0271821
	chr01	3995604	0.0271821
	chr01	3996291	0.0271821
	chr01	3996376	0.0271821
	chr01	3996455	0.0271821
	chr01	3996474	0.0271821
	chr01	3996492	0.0271821
	chr01	3996527	0.0271821
	chr01	3996655	0.0271821
	chr01	3996759	0.0271821
	chr01	3996837	0.0170113
	chr01	4004654	0.0271622
	chr01	4007058	0.106912
	chr01	4011360	0.104041
	chr01	4019136	0.109784
	chr01	4022450	0.109784
	chr01	4022473	0.109784
	chr01	4022578	0.109784
	chr01	4022656	0.109784
	chr01	4022687	0.109784
	chr01	4022789	0.109784
	chr01	4023106	0.109784
	chr01	4023292	0.109784
	chr01	4023310	0.109784
	chr01	4028128	0.109784
	chr01	4032252	0.135832
	chr01	4033058	0.135832
	chr01	4034706	0.135832
	chr01	4035533	0.135832
	chr01	4044815	0.161419
	chr01	4045262	0.0168909
	chr01	4047100	0.0168909
	chr01	4062387	0.0168909
	chr01	4086311	0.0168909
	chr01	4089224	0.0168909
	chr01	4089421	0.0168909
	chr01	4098652	0.00528892
	chr01	4133368	0.0402882
	chr01	4144766	0.0402882
	chr01	4151178	0.0402882
	chr01	4170766	0.196075
	chr01	4194789	0.107534
	chr01	4216096	0.0143288
	chr01	4227806	0.00461638
	chr01	4241248	0.00461638
	chr01	4251846	0.00461638
	chr01	4253004	0.00461638
	chr01	4287731	0.00079165
	chr01	4289092	0.00079165
	chr01	4292653	0.00079165
	chr01	4319073	0.00245491
	chr01	4322740	0.00245491
	chr01	4340906	0.00245491
	chr01	4342999	0.00245491
	chr01	4343563	0.00245491
	chr01	4343592	0.00245491
	chr01	4343664	0.00245491
	chr01	4343679	0.00245491
	chr01	4343714	0.00245491
	chr01	4344243	0.00245491
	chr01	4344294	0.00245491
	chr01	4344323	0.00245491
	chr01	4344433	0.00245491
	chr01	4344471	0.00245491
	chr01	4344619	0.00245491
	chr01	4344623	0.00245491
	chr01	4344740	0.00245491
	chr01	4344747	0.00245491
	chr01	4344786	0.00245491
	chr01	4344989	0.0428335
	chr01	4345017	0.0428335
	chr01	4345178	0.0428335
	chr01	4345440	0.0428335
	chr01	4345480	0.0428335
	chr01	4345542	0.0428335
	chr01	4345571	0.0428335
	chr01	4345809	0.0428335
	chr01	4345868	0.0428335
	chr01	4346171	0.105064
	chr01	4346589	0.105064
	chr01	4346594	0.105064
	chr01	4346926	0.105064
	chr01	4346928	0.105064
	chr01	4346934	0.105064
	chr01	4347047	0.105064
	chr01	4347080	0.105064
	chr01	4352931	0.105064
	chr01	4389231	0.146767
	chr01	4441539	0.234423
	chr01	4442483	0.234423
	chr01	4443646	0.234423
	chr01	4574727	0.28646
	chr01	4575025	0.28646
	chr01	4579684	0.300409
	chr01	4588719	0.300409
	chr01	4649080	0.0452743
	chr01	4659458	0.0155841
	chr01	4690245	0.242796
	chr01	4703370	0.208385
	chr01	4709116	0.208385
	chr01	4714477	0.208385
	chr01	4729250	0.208385
	chr01	4733363	0.208385
	chr01	4739464	0.208385
	chr01	4739667	0.208385
	chr01	4739668	0.208385
	chr01	4744109	0.208385
	chr01	4745045	0.208385
	chr01	4745584	0.208385
	chr01	4746798	0.208385
	chr01	4747337	0.208385
	chr01	4747661	0.208385
	chr01	4749800	0.208385
	chr01	4752273	0.208385
	chr01	4753891	0.208385
	chr01	4757187	0.208385
	chr01	4757227	0.208385
	chr01	4757612	0.208385
	chr01	4759691	0.208385
	chr01	4759788	0.208385
	chr01	4762032	0.208385
	chr01	4762740	0.208385
	chr01	4762859	0.208385
	chr01	4763213	0.208385
	chr01	4764657	0.208385
	chr01	4765287	0.208385
	chr01	4765435	0.208385
	chr01	4767287	0.208385
	chr01	4767383	0.208385
	chr01	4768235	0.208385
	chr01	4768480	0.208385
	chr01	4769265	0.208385
	chr01	4769877	0.208385
	chr01	4770765	0.208385
	chr01	4771623	0.208385
	chr01	4771921	0.208385
	chr01	4772013	0.208385
	chr01	4774099	0.208385
	chr01	4787771	0.208385
	chr01	4787851	0.208385
	chr01	4787902	0.208385
	chr01	4787931	0.208385
	chr01	4787973	0.208385
	chr01	4788157	0.208385
	chr01	4788263	0.208385
	chr01	4788512	0.208385
	chr01	4788621	0.208385
	chr01	4789022	0.208385
	chr01	4789325	0.208385
	chr01	4789365	0.208385
	chr01	4789370	0.208385
	chr01	4789414	0.208385
	chr01	4789462	0.208385
	chr01	4791826	0.208385
	chr01	4792200	0.208385
	chr01	4796262	0.208385
	chr01	4796337	0.208385
	chr01	4798715	0.208385
	chr01	4799749	0.208385
	chr01	4802249	0.208385
	chr01	4802261	0.208385
	chr01	4802365	0.208385
	chr01	4802460	0.208385
	chr01	4802472	0.208385
	chr01	4802503	0.208385
	chr01	4802537	0.208385
	chr01	4802717	0.208385
	chr01	4802877	0.208385
	chr01	4802990	0.208385
	chr01	4803202	0.208385
	chr01	4803242	0.208385
	chr01	4803273	0.208385
	chr01	4803361	0.208385
	chr01	4803414	0.208385
	chr01	4803511	0.208385
	chr01	4803694	0.208385
	chr01	4803753	0.208385
	chr01	4803798	0.208385
	chr01	4804306	0.208385
	chr01	4804345	0.208385
	chr01	4804473	0.208385
	chr01	4804825	0.208385
	chr01	4804985	0.208385
	chr01	4805004	0.208385
	chr01	4805440	0.208385
	chr01	4805508	0.208385
	chr01	4805520	0.208385
	chr01	4805588	0.208385
	chr01	4805763	0.208385
	chr01	4805787	0.208385
	chr01	4805999	0.208385
	chr01	4806132	0.208385
	chr01	4806571	0.208385
	chr01	4806967	0.208385
	chr01	4806987	0.208385
	chr01	4807020	0.208385
	chr01	4807042	0.208385
	chr01	4807061	0.208385
	chr01	4807070	0.208385
	chr01	4807176	0.208385
	chr01	4807255	0.208385
	chr01	4807284	0.208385
	chr01	4807308	0.208385
	chr01	4807352	0.208385
	chr01	4807368	0.208385
	chr01	4807623	0.208385
	chr01	4807636	0.208385
	chr01	4809728	0.208385
	chr01	4809729	0.208385
	chr01	4809763	0.208385
	chr01	4809831	0.208385
	chr01	4809852	0.208385
	chr01	4809873	0.208385
	chr01	4810380	0.208385
	chr01	4810460	0.208385
	chr01	4810517	0.208385
	chr01	4810533	0.208385
	chr01	4810616	0.208385
	chr01	4810700	0.208385
	chr01	4810761	0.208385
	chr01	4810801	0.208385
	chr01	4810811	0.208385
	chr01	4810881	0.208385
	chr01	4810899	0.208385
	chr01	4810903	0.208385
	chr01	4810905	0.208385
	chr01	4811007	0.208385
	chr01	4811009	0.208385
	chr01	4811037	0.208385
	chr01	4811078	0.208385
	chr01	4811175	0.208385
	chr01	4811211	0.208385
	chr01	4811226	0.208385
	chr01	4811246	0.208385
	chr01	4811296	0.208385
	chr01	4811320	0.208385
	chr01	4811338	0.208385
	chr01	4811428	0.208385
	chr01	4811474	0.208385
	chr01	4811510	0.208385
	chr01	4813060	0.208385
	chr01	4813073	0.208385
	chr01	4813113	0.2158
	chr01	4814522	0.2158
	chr01	4814528	0.2158
	chr01	4814543	0.2158
	chr01	4814612	0.2158
	chr01	4814621	0.2158
	chr01	4814623	0.2158
	chr01	4814691	0.2158
	chr01	4814696	0.2158
	chr01	4814710	0.2158
	chr01	4814813	0.2158
	chr01	4814850	0.2158
	chr01	4815230	0.2158
	chr01	4815238	0.2158
	chr01	4815293	0.2158
	chr01	4815442	0.2158
	chr01	4818546	0.2158
	chr01	4818605	0.2158
	chr01	4818673	0.2158
	chr01	4818729	0.2158
	chr01	4818857	0.2158
	chr01	4819521	0.2158
	chr01	4819675	0.2158
	chr01	4819740	0.2158
	chr01	4819742	0.2158
	chr01	4820267	0.2158
	chr01	4820339	0.2158
	chr01	4820473	0.2158
	chr01	4820553	0.2158
	chr01	4820663	0.2158
	chr01	4820695	0.2158
	chr01	4820912	0.2158
	chr01	4821000	0.2158
	chr01	4821031	0.2158
	chr01	4821359	0.2158
	chr01	4821807	0.2158
	chr01	4821910	0.2158
	chr01	4822072	0.2158
	chr01	4822360	0.2158
	chr01	4822363	0.2158
	chr01	4822461	0.2158
	chr01	4822515	0.2158
	chr01	4822790	0.2158
	chr01	4822974	0.2158
	chr01	4823008	0.2158
	chr01	4823110	0.2158
	chr01	4823146	0.2158
	chr01	4823226	0.2158
	chr01	4823744	0.2158
	chr01	4823747	0.2158
	chr01	4823946	0.2158
	chr01	4823993	0.2158
	chr01	4824511	0.2158
	chr01	4824575	0.2158
	chr01	4824695	0.2158
	chr01	4824729	0.2158
	chr01	4824730	0.2158
	chr01	4824750	0.2158
	chr01	4824791	0.2158
	chr01	4825333	0.2158
	chr01	4825350	0.2158
	chr01	4825359	0.2158
	chr01	4825538	0.2158
	chr01	4825608	0.2158
	chr01	4825697	0.2158
	chr01	4825708	0.2158
	chr01	4825760	0.2158
	chr01	4826264	0.2158
	chr01	4826303	0.2158
	chr01	4826484	0.2158
	chr01	4826507	0.2158
	chr01	4826509	0.2158
	chr01	4826572	0.2158
	chr01	4826590	0.2158
	chr01	4826624	0.2158
	chr01	4826655	0.2158
	chr01	4826946	0.2158
	chr01	4827059	0.2158
	chr01	4827096	0.2158
	chr01	4827164	0.2158
	chr01	4827252	0.2158
	chr01	4827255	0.2158
	chr01	4827325	0.2158
	chr01	4827611	0.2158
	chr01	4827967	0.2158
	chr01	4828840	0.2158
	chr01	4828871	0.2158
	chr01	4828909	0.2158
	chr01	4828933	0.2158
	chr01	4828973	0.2158
	chr01	4829030	0.2158
	chr01	4829035	0.2158
	chr01	4829065	0.2158
	chr01	4829097	0.2158
	chr01	4829113	0.2158
	chr01	4829164	0.2158
	chr01	4829554	0.2158
	chr01	4829589	0.2158
	chr01	4829590	0.2158
	chr01	4829599	0.2158
	chr01	4829741	0.2158
	chr01	4829782	0.2158
	chr01	4829831	0.2158
	chr01	4829927	0.2158
	chr01	4829964	0.2158
	chr01	4829982	0.2158
	chr01	4830046	0.2158
	chr01	4830627	0.2158
	chr01	4830779	0.2158
	chr01	4831022	0.2158
	chr01	4831384	0.2158
	chr01	4831390	0.2158
	chr01	4831394	0.2158
	chr01	4831397	0.2158
	chr01	4831456	0.2158
	chr01	4831531	0.2158
	chr01	4831605	0.2158
	chr01	4831724	0.2158
	chr01	4832019	0.2158
	chr01	4832043	0.2158
	chr01	4832095	0.2158
	chr01	4832243	0.2158
	chr01	4832367	0.2158
	chr01	4832473	0.2158
	chr01	4832533	0.2158
	chr01	4832545	0.2158
	chr01	4832637	0.2158
	chr01	4832897	0.2158
	chr01	4832898	0.2158
	chr01	4833165	0.2158
	chr01	4833420	0.2158
	chr01	4833511	0.2158
	chr01	4833565	0.2158
	chr01	4833652	0.2158
	chr01	4833689	0.2158
	chr01	4833738	0.2158
	chr01	4833741	0.2158
	chr01	4834521	0.2158
[truncated: 154,506 more rows]

## Sheet: Fig 2C
	The threshold indicated by the dashed line is 3.39208.
	Details are providced in the material and method section.
	Chr.	Position	-log10(p)
	chr01	1151	0.252842
	chr01	6918	0.121697
	chr01	17263	0.0113987
	chr01	21545	0.022428
	chr01	47674	0.022428
	chr01	59126	0.0239764
	chr01	69184	0.0239764
	chr01	98207	0.0239764
	chr01	129212	0.042173
	chr01	129684	0.042173
	chr01	161907	0.042173
	chr01	170814	0.042173
	chr01	171576	0.042173
	chr01	174372	0.042173
	chr01	175973	0.042173
	chr01	185670	0.00374871
	chr01	304168	0.00681917
	chr01	361010	0.0277103
	chr01	371149	0.00184816
	chr01	390604	0.00662536
	chr01	397655	0.00662536
	chr01	422153	0.00396124
	chr01	443105	0.00052274
	chr01	444350	0.00052274
	chr01	495695	0.0127895
	chr01	530970	0.0601705
	chr01	534357	0.0601705
	chr01	539354	0.052537
	chr01	542152	0.052537
	chr01	547128	0.0368851
	chr01	555968	0.0368851
	chr01	558374	0.0368851
	chr01	571465	0.089979
	chr01	573698	0.089979
	chr01	580275	0.0242178
	chr01	584177	0.0242178
	chr01	620490	0.0170137
	chr01	728675	0.118061
	chr01	926249	0.125426
	chr01	958044	0.125426
	chr01	959919	0.125426
	chr01	1018259	0.0521543
	chr01	1018375	0.0521543
	chr01	1018540	0.0521543
	chr01	1018863	0.0521543
	chr01	1018934	0.0521543
	chr01	1019463	0.0521543
	chr01	1019499	0.0521543
	chr01	1019532	0.0521543
	chr01	1020069	0.0521543
	chr01	1020373	0.0521543
	chr01	1022215	0.0521543
	chr01	1022276	0.0521543
	chr01	1022980	0.0521543
	chr01	1023043	0.0521543
	chr01	1024084	0.0521543
	chr01	1024991	0.0521543
	chr01	1025045	0.0521543
	chr01	1025967	0.0521543
	chr01	1026189	0.0521543
	chr01	1026223	0.0521543
	chr01	1027391	0.0521543
	chr01	1027924	0.0521543
	chr01	1028828	0.0521543
	chr01	1028922	0.0521543
	chr01	1029134	0.0521543
	chr01	1029542	0.0521543
	chr01	1030042	0.0521543
	chr01	1030572	0.0521543
	chr01	1030635	0.0521543
	chr01	1030817	0.0521543
	chr01	1030821	0.0521543
	chr01	1031454	0.0521543
	chr01	1031940	0.0521543
	chr01	1032493	0.0521543
	chr01	1032971	0.0521543
	chr01	1033911	0.0521543
	chr01	1034033	0.0521543
	chr01	1034137	0.0521543
	chr01	1034242	0.0521543
	chr01	1034952	0.0521543
	chr01	1035005	0.0521543
	chr01	1035213	0.0521543
	chr01	1035288	0.0521543
	chr01	1035345	0.0521543
	chr01	1035426	0.0521543
	chr01	1036408	0.0521543
	chr01	1036872	0.0521543
	chr01	1036981	0.0521543
	chr01	1037320	0.0521543
	chr01	1038357	0.0521543
	chr01	1039574	0.0521543
	chr01	1039591	0.0521543
	chr01	1040689	0.0521543
	chr01	1041322	0.0521543
	chr01	1043629	0.0567193
	chr01	1043667	0.0567193
	chr01	1043817	0.0567193
	chr01	1043843	0.0567193
	chr01	1044179	0.0567193
	chr01	1044355	0.0567193
	chr01	1044419	0.0567193
	chr01	1044911	0.0567193
	chr01	1044946	0.0567193
	chr01	1045028	0.0567193
	chr01	1045060	0.0567193
	chr01	1045356	0.0567193
	chr01	1045512	0.0567193
	chr01	1045896	0.0567193
	chr01	1045975	0.0567193
	chr01	1046007	0.0567193
	chr01	1046008	0.0567193
	chr01	1046194	0.0567193
	chr01	1046205	0.0567193
	chr01	1046287	0.0567193
	chr01	1046411	0.0567193
	chr01	1047535	0.0567193
	chr01	1049275	0.0567193
	chr01	1050995	0.0567193
	chr01	1051618	0.0567193
	chr01	1053269	0.0567193
	chr01	1053989	0.0567193
	chr01	1054413	0.0567193
	chr01	1055505	0.0567193
	chr01	1055612	0.0567193
	chr01	1055689	0.0567193
	chr01	1055811	0.0567193
	chr01	1056261	0.0567193
	chr01	1060161	0.129013
	chr01	1081724	0.0429532
	chr01	1116008	0.0429532
	chr01	1121740	0.0378697
	chr01	1132520	0.0521424
	chr01	1141990	0.0289731
	chr01	1145737	0.120074
	chr01	1148238	0.0612654
	chr01	1151085	0.0612654
	chr01	1159832	0.0612654
	chr01	1175528	0.0592488
	chr01	1176090	0.0592488
	chr01	1204100	0.0592488
	chr01	1222839	0.0592488
	chr01	1230639	0.0901485
	chr01	1279798	0.104017
	chr01	1327714	0.0804786
	chr01	1343548	0.223895
	chr01	1352726	0.223895
	chr01	1353442	0.223895
	chr01	1357266	0.223895
	chr01	1358480	0.223895
	chr01	1360651	0.223895
	chr01	1365711	0.223895
	chr01	1365841	0.223895
	chr01	1366170	0.223895
	chr01	1366521	0.223895
	chr01	1366552	0.223895
	chr01	1367548	0.223895
	chr01	1367617	0.223895
	chr01	1367768	0.223895
	chr01	1367776	0.223895
	chr01	1367914	0.223895
	chr01	1367930	0.223895
	chr01	1368070	0.223895
	chr01	1368421	0.223895
	chr01	1368534	0.223895
	chr01	1368538	0.223895
	chr01	1368581	0.223895
	chr01	1368770	0.223895
	chr01	1368790	0.223895
	chr01	1368950	0.223895
	chr01	1369198	0.223895
	chr01	1369324	0.223895
	chr01	1369491	0.223895
	chr01	1369540	0.223895
	chr01	1369541	0.223895
	chr01	1369577	0.223895
	chr01	1369664	0.223895
	chr01	1369674	0.223895
	chr01	1373712	0.223895
	chr01	1374031	0.223895
	chr01	1374260	0.223895
	chr01	1374306	0.223895
	chr01	1374344	0.223895
	chr01	1374550	0.223895
	chr01	1374556	0.223895
	chr01	1374727	0.223895
	chr01	1374876	0.223895
	chr01	1374924	0.223895
	chr01	1375022	0.223895
	chr01	1375028	0.223895
	chr01	1375163	0.223895
	chr01	1375298	0.223895
	chr01	1375445	0.223895
	chr01	1375460	0.223895
	chr01	1375543	0.223895
	chr01	1375622	0.223895
	chr01	1378481	0.223895
	chr01	1378534	0.223895
	chr01	1378546	0.223895
	chr01	1378575	0.223895
	chr01	1378880	0.223895
	chr01	1378899	0.223895
	chr01	1379585	0.223895
	chr01	1398472	0.223895
	chr01	1398485	0.223895
	chr01	1398534	0.223895
	chr01	1398536	0.223895
	chr01	1398574	0.223895
	chr01	1398647	0.223895
	chr01	1398707	0.223895
	chr01	1398956	0.223895
	chr01	1400075	0.223895
	chr01	1400211	0.223895
	chr01	1400219	0.223895
	chr01	1400255	0.223895
	chr01	1400720	0.223895
	chr01	1400772	0.223895
	chr01	1400794	0.223895
	chr01	1401235	0.223895
	chr01	1402052	0.223895
	chr01	1402305	0.223895
	chr01	1402415	0.223895
	chr01	1402476	0.223895
	chr01	1403235	0.223895
	chr01	1403986	0.223895
	chr01	1404292	0.223895
	chr01	1404325	0.223895
	chr01	1404435	0.223895
	chr01	1404437	0.223895
	chr01	1404682	0.223895
	chr01	1404752	0.223895
	chr01	1404753	0.223895
	chr01	1404921	0.223895
	chr01	1408291	0.223895
	chr01	1408813	0.223895
	chr01	1409002	0.223895
	chr01	1409795	0.223895
	chr01	1410354	0.223895
	chr01	1411009	0.223895
	chr01	1412391	0.223895
	chr01	1413005	0.223895
	chr01	1414431	0.223895
	chr01	1415387	0.223895
	chr01	1415416	0.223895
	chr01	1416606	0.223895
	chr01	1416800	0.223895
	chr01	1418100	0.223895
	chr01	1418131	0.223895
	chr01	1419376	0.223895
	chr01	1419393	0.223895
	chr01	1419498	0.223895
	chr01	1419786	0.223895
	chr01	1419909	0.223895
	chr01	1420084	0.223895
	chr01	1420132	0.223895
	chr01	1420146	0.223895
	chr01	1420281	0.223895
	chr01	1420862	0.223895
	chr01	1420899	0.223895
	chr01	1421491	0.223895
	chr01	1427907	0.223895
	chr01	1430236	0.223895
	chr01	1430856	0.223895
	chr01	1431776	0.223895
	chr01	1431816	0.223895
	chr01	1433067	0.223895
	chr01	1434131	0.223895
	chr01	1434369	0.223895
	chr01	1434665	0.223895
	chr01	1434896	0.223895
	chr01	1435258	0.223895
	chr01	1435412	0.223895
	chr01	1435490	0.223895
	chr01	1435954	0.223895
	chr01	1435971	0.223895
	chr01	1436008	0.223895
	chr01	1436056	0.223895
	chr01	1436092	0.223895
	chr01	1436145	0.223895
	chr01	1436185	0.223895
	chr01	1436231	0.223895
	chr01	1436240	0.223895
	chr01	1436330	0.223895
	chr01	1436351	0.223895
	chr01	1436457	0.223895
	chr01	1436713	0.223895
	chr01	1437343	0.223895
	chr01	1437730	0.223895
	chr01	1437827	0.223895
	chr01	1437831	0.223895
	chr01	1437832	0.223895
	chr01	1437858	0.223895
	chr01	1438000	0.223895
	chr01	1438099	0.223895
	chr01	1438162	0.223895
	chr01	1438684	0.223895
	chr01	1443373	0.223895
	chr01	1444421	0.223895
	chr01	1444519	0.223895
	chr01	1444738	0.223895
	chr01	1445302	0.223895
	chr01	1445425	0.223895
	chr01	1445647	0.223895
	chr01	1445917	0.223895
	chr01	1446270	0.223895
	chr01	1446344	0.223895
	chr01	1446477	0.223895
	chr01	1446763	0.223895
	chr01	1446993	0.223895
	chr01	1447541	0.223895
	chr01	1447718	0.223895
	chr01	1449379	0.223895
	chr01	1449535	0.223895
	chr01	1449614	0.223895
	chr01	1449793	0.223895
	chr01	1483454	0.223895
	chr01	1483753	0.223895
	chr01	1483772	0.223895
	chr01	1484048	0.223895
	chr01	1484606	0.223895
	chr01	1486728	0.223895
	chr01	1487127	0.223895
	chr01	1487247	0.223895
	chr01	1487499	0.223895
	chr01	1487640	0.223895
	chr01	1487823	0.223895
	chr01	1487844	0.223895
	chr01	1487879	0.223895
	chr01	1487910	0.223895
	chr01	1487914	0.223895
	chr01	1487915	0.223895
	chr01	1488081	0.223895
	chr01	1488093	0.223895
	chr01	1488181	0.223895
	chr01	1488190	0.223895
	chr01	1488231	0.223895
	chr01	1488262	0.223895
	chr01	1488285	0.223895
	chr01	1488432	0.223895
	chr01	1488438	0.223895
	chr01	1488789	0.223895
	chr01	1488827	0.223895
	chr01	1488964	0.223895
	chr01	1488988	0.223895
	chr01	1489029	0.223895
	chr01	1489166	0.223895
	chr01	1489199	0.223895
	chr01	1489654	0.223895
	chr01	1489706	0.223895
	chr01	1489732	0.223895
	chr01	1490063	0.223895
	chr01	1490068	0.223895
	chr01	1490153	0.223895
	chr01	1490215	0.223895
	chr01	1490558	0.223895
	chr01	1490661	0.223895
	chr01	1490669	0.223895
	chr01	1490749	0.223895
	chr01	1490783	0.223895
	chr01	1490802	0.223895
	chr01	1491090	0.223895
	chr01	1491483	0.223895
	chr01	1491831	0.223895
	chr01	1492027	0.223895
	chr01	1492044	0.223895
	chr01	1492047	0.223895
	chr01	1492565	0.223895
	chr01	1492577	0.223895
	chr01	1492583	0.223895
	chr01	1492696	0.223895
	chr01	1492705	0.223895
	chr01	1492731	0.223895
	chr01	1492864	0.223895
	chr01	1493175	0.223895
	chr01	1493282	0.223895
	chr01	1493406	0.223895
	chr01	1493809	0.223895
	chr01	1493911	0.223895
	chr01	1493923	0.223895
	chr01	1493979	0.223895
	chr01	1494114	0.223895
	chr01	1494218	0.223895
	chr01	1494230	0.223895
	chr01	1494323	0.223895
	chr01	1494342	0.223895
	chr01	1494387	0.223895
	chr01	1494405	0.223895
	chr01	1494453	0.223895
	chr01	1494521	0.223895
	chr01	1494713	0.223895
	chr01	1494771	0.223895
	chr01	1494788	0.223895
	chr01	1494794	0.223895
	chr01	1494795	0.223895
	chr01	1494991	0.223895
	chr01	1495063	0.223895
	chr01	1495206	0.223895
	chr01	1495229	0.223895
	chr01	1495320	0.223895
	chr01	1495494	0.223895
	chr01	1496254	0.223895
	chr01	1496267	0.223895
	chr01	1496422	0.223895
	chr01	1496623	0.223895
	chr01	1497098	0.223895
	chr01	1497209	0.223895
	chr01	1497218	0.223895
	chr01	1497360	0.223895
	chr01	1497374	0.223895
	chr01	1497463	0.223895
	chr01	1497531	0.223895
	chr01	1497599	0.223895
	chr01	1497864	0.223895
	chr01	1497865	0.223895
	chr01	1497915	0.223895
	chr01	1498061	0.223895
	chr01	1498091	0.223895
	chr01	1498327	0.223895
	chr01	1498388	0.223895
	chr01	1498683	0.223895
	chr01	1498692	0.223895
	chr01	1498828	0.223895
	chr01	1498922	0.223895
	chr01	1498967	0.223895
	chr01	1500111	0.223895
	chr01	1500132	0.223895
	chr01	1500195	0.223895
	chr01	1500409	0.223895
	chr01	1500470	0.223895
	chr01	1500772	0.223895
	chr01	1500775	0.223895
	chr01	1500843	0.223895
	chr01	1500863	0.223895
	chr01	1501059	0.223895
	chr01	1501388	0.223895
	chr01	1501394	0.223895
	chr01	1501420	0.223895
	chr01	1501603	0.223895
	chr01	1501856	0.223895
	chr01	1502126	0.223895
	chr01	1502149	0.223895
	chr01	1502520	0.223895
	chr01	1502652	0.223895
	chr01	1503026	0.223895
	chr01	1503100	0.223895
	chr01	1503135	0.223895
	chr01	1504593	0.223895
	chr01	1504747	0.223895
	chr01	1505202	0.223895
	chr01	1505625	0.223895
	chr01	1506533	0.223895
	chr01	1506739	0.223895
	chr01	1507320	0.223895
	chr01	1507689	0.223895
	chr01	1508107	0.223895
	chr01	1509911	0.227234
	chr01	1509947	0.227234
	chr01	1510230	0.227234
	chr01	1510251	0.227234
	chr01	1510382	0.227234
	chr01	1510625	0.227234
	chr01	1510931	0.227234
	chr01	1510934	0.227234
	chr01	1511013	0.227234
	chr01	1511273	0.227234
	chr01	1511542	0.227234
	chr01	1511717	0.227234
	chr01	1511918	0.227234
	chr01	1511933	0.227234
	chr01	1511979	0.227234
	chr01	1512029	0.227234
	chr01	1512059	0.227234
	chr01	1512102	0.227234
	chr01	1512104	0.227234
	chr01	1512134	0.227234
	chr01	1512864	0.227234
	chr01	1512882	0.227234
	chr01	1512908	0.227234
	chr01	1512982	0.227234
	chr01	1513253	0.227234
	chr01	1513339	0.227234
	chr01	1513461	0.227234
	chr01	1513534	0.227234
	chr01	1513541	0.227234
	chr01	1513596	0.227234
	chr01	1513857	0.227234
	chr01	1513962	0.227234
	chr01	1513965	0.227234
	chr01	1514121	0.227234
	chr01	1514214	0.227234
	chr01	1514330	0.227234
	chr01	1514373	0.227234
	chr01	1514395	0.227234
	chr01	1514918	0.227234
	chr01	1514919	0.227234
	chr01	1515003	0.227234
	chr01	1515006	0.227234
	chr01	1515118	0.227234
	chr01	1515156	0.227234
	chr01	1515157	0.227234
	chr01	1515201	0.227234
	chr01	1515891	0.227234
	chr01	1515931	0.227234
	chr01	1515959	0.227234
	chr01	1516081	0.227234
	chr01	1516128	0.227234
	chr01	1516180	0.227234
	chr01	1516234	0.227234
	chr01	1516258	0.227234
	chr01	1516299	0.227234
	chr01	1516418	0.227234
	chr01	1516549	0.227234
	chr01	1516580	0.227234
	chr01	1516607	0.227234
	chr01	1516642	0.227234
	chr01	1517062	0.227234
	chr01	1517138	0.227234
	chr01	1517191	0.227234
	chr01	1518000	0.227234
	chr01	1518328	0.227234
	chr01	1518557	0.227234
	chr01	1518701	0.227234
	chr01	1518903	0.227234
	chr01	1518984	0.227234
	chr01	1519023	0.227234
	chr01	1519065	0.227234
	chr01	1519137	0.227234
	chr01	1519145	0.227234
	chr01	1519148	0.227234
	chr01	1519183	0.227234
	chr01	1519292	0.227234
	chr01	1519391	0.227234
	chr01	1519406	0.227234
	chr01	1519650	0.227234
	chr01	1519676	0.227234
	chr01	1519722	0.227234
	chr01	1519747	0.227234
	chr01	1519881	0.227234
	chr01	1519946	0.227234
	chr01	1519963	0.227234
	chr01	1520180	0.227234
	chr01	1520190	0.227234
	chr01	1520211	0.227234
	chr01	1520327	0.227234
	chr01	1520411	0.227234
	chr01	1520731	0.227234
	chr01	1520898	0.227234
	chr01	1521296	0.184571
	chr01	1546889	0.210026
	chr01	1551452	0.184571
	chr01	1570052	0.184571
	chr01	1601850	0.190299
	chr01	1608044	0.190299
	chr01	1623676	0.138725
	chr01	1623800	0.136063
	chr01	1626027	0.136063
	chr01	1627661	0.136063
	chr01	1655239	0.0563205
	chr01	1658193	0.0563205
	chr01	1662114	0.0563205
	chr01	1665136	0.0563205
	chr01	1672074	0.0563414
	chr01	1685563	0.327803
	chr01	1693197	0.327803
	chr01	1697128	0.395139
	chr01	1707197	0.388533
	chr01	1708072	0.44347
	chr01	1716173	0.408136
	chr01	1719531	0.378944
	chr01	1720370	0.378944
	chr01	1720436	0.378944
	chr01	1724880	0.378944
	chr01	1727053	0.378944
	chr01	1732214	0.378944
	chr01	1734112	0.378944
	chr01	1735654	0.378944
	chr01	1735668	0.378944
	chr01	1741768	0.338243
	chr01	1748463	0.338243
	chr01	1763941	0.367604
	chr01	1764236	0.367604
	chr01	1766415	0.367604
	chr01	1770667	0.367604
	chr01	1784196	0.367604
	chr01	1785651	0.367604
	chr01	1786241	0.367604
	chr01	1787380	0.367604
	chr01	1794587	0.367604
	chr01	1795373	0.367604
	chr01	1796005	0.367604
	chr01	1797654	0.367604
	chr01	1800291	0.367604
	chr01	1800758	0.367604
	chr01	1831468	0.285511
	chr01	1835541	0.275675
	chr01	1841054	0.275675
	chr01	1862459	0.275675
	chr01	1884443	0.275675
	chr01	1896833	0.275675
	chr01	1897683	0.275675
	chr01	1936947	0.296567
	chr01	1937815	0.296567
	chr01	1939886	0.330553
	chr01	1947593	0.330553
	chr01	1954864	0.330553
	chr01	1955362	0.330553
	chr01	1983585	0.317179
	chr01	2040466	0.336682
	chr01	2059202	0.336682
	chr01	2066340	0.336682
	chr01	2070583	0.336682
	chr01	2070746	0.336682
	chr01	2070750	0.336682
	chr01	2070894	0.336682
	chr01	2071305	0.336682
	chr01	2071464	0.336682
	chr01	2071556	0.336682
	chr01	2071661	0.336682
	chr01	2071716	0.336682
	chr01	2072326	0.336682
	chr01	2072367	0.336682
	chr01	2072665	0.336682
	chr01	2072666	0.336682
	chr01	2072700	0.336682
	chr01	2073706	0.336682
	chr01	2073713	0.336682
	chr01	2074111	0.336682
	chr01	2074224	0.336682
	chr01	2074373	0.336682
	chr01	2074452	0.336682
	chr01	2074744	0.336682
	chr01	2074898	0.336682
	chr01	2075443	0.336682
	chr01	2075771	0.336682
	chr01	2075870	0.336682
	chr01	2075877	0.336682
	chr01	2075969	0.336682
	chr01	2076354	0.336682
	chr01	2076602	0.336682
	chr01	2077005	0.336682
	chr01	2077094	0.336682
	chr01	2077505	0.336682
	chr01	2077894	0.336682
	chr01	2078042	0.336682
	chr01	2078084	0.336682
	chr01	2078254	0.336682
	chr01	2078717	0.336682
	chr01	2078808	0.336682
	chr01	2079005	0.336682
	chr01	2079423	0.336682
	chr01	2082353	0.336682
	chr01	2083049	0.328849
	chr01	2084017	0.328849
	chr01	2084677	0.328849
	chr01	2087538	0.328849
	chr01	2087578	0.328849
	chr01	2087780	0.328849
	chr01	2088095	0.328849
	chr01	2088153	0.328849
	chr01	2088173	0.328849
	chr01	2088340	0.328849
	chr01	2089325	0.328849
	chr01	2089396	0.328849
	chr01	2089407	0.328849
	chr01	2089627	0.328849
	chr01	2089929	0.328849
	chr01	2089947	0.328849
	chr01	2089961	0.328849
	chr01	2089980	0.328849
	chr01	2090222	0.328849
	chr01	2090441	0.328849
	chr01	2090610	0.328849
	chr01	2092942	0.434733
	chr01	2093719	0.434733
	chr01	2093819	0.434733
	chr01	2093829	0.434733
	chr01	2094435	0.434733
	chr01	2095875	0.434733
	chr01	2095878	0.434733
	chr01	2096025	0.434733
	chr01	2096150	0.434733
	chr01	2096843	0.434733
	chr01	2101327	0.596251
	chr01	2101591	0.596251
	chr01	2102002	0.596251
	chr01	2103751	0.404394
	chr01	2103755	0.404394
	chr01	2103893	0.404394
	chr01	2104234	0.404394
	chr01	2105225	0.404394
	chr01	2105458	0.404394
	chr01	2105989	0.404394
	chr01	2106004	0.404394
	chr01	2106009	0.404394
	chr01	2106039	0.404394
	chr01	2106057	0.404394
	chr01	2106098	0.404394
	chr01	2106144	0.404394
	chr01	2106167	0.404394
	chr01	2106250	0.404394
	chr01	2106362	0.404394
	chr01	2106426	0.404394
	chr01	2106638	0.404394
	chr01	2108065	0.404394
	chr01	2137478	0.0465469
	chr01	2143878	0.0513076
	chr01	2145290	0.0513076
	chr01	2145341	0.0513076
	chr01	2145876	0.0513076
	chr01	2146006	0.0513076
	chr01	2146243	0.0513076
	chr01	2146974	0.0513076
	chr01	2147024	0.0513076
	chr01	2147362	0.0513076
	chr01	2147436	0.0513076
	chr01	2149988	0.0513076
	chr01	2150772	0.0513076
	chr01	2151037	0.0513076
	chr01	2151182	0.0513076
	chr01	2151309	0.0513076
	chr01	2151436	0.0513076
	chr01	2151557	0.0513076
	chr01	2152096	0.0513076
	chr01	2152589	0.0513076
	chr01	2152689	0.0513076
	chr01	2153202	0.0513076
	chr01	2153486	0.0513076
	chr01	2153777	0.0513076
	chr01	2154167	0.0513076
	chr01	2154332	0.0513076
	chr01	2154523	0.0513076
	chr01	2155239	0.0513076
	chr01	2155844	0.0513076
	chr01	2157896	0.0513076
	chr01	2157909	0.0513076
	chr01	2159142	0.0513076
	chr01	2161324	0.034546
	chr01	2161365	0.034546
	chr01	2161368	0.034546
	chr01	2161608	0.034546
	chr01	2161786	0.034546
	chr01	2161841	0.034546
	chr01	2161906	0.034546
	chr01	2162122	0.034546
	chr01	2162379	0.034546
	chr01	2162547	0.034546
	chr01	2162698	0.034546
	chr01	2162810	0.034546
	chr01	2163006	0.034546
	chr01	2163519	0.034546
	chr01	2164338	0.034546
	chr01	2165145	0.034546
	chr01	2165193	0.034546
	chr01	2165224	0.034546
	chr01	2165671	0.034546
	chr01	2166647	0.034546
	chr01	2167180	0.034546
	chr01	2167477	0.034546
	chr01	2167510	0.034546
	chr01	2167562	0.034546
	chr01	2168503	0.034546
	chr01	2169002	0.034546
	chr01	2169949	0.034546
	chr01	2170047	0.034546
	chr01	2170344	0.034546
	chr01	2170854	0.034546
	chr01	2171028	0.034546
	chr01	2171102	0.034546
	chr01	2171204	0.034546
	chr01	2171447	0.034546
	chr01	2171478	0.034546
	chr01	2171643	0.0513076
	chr01	2172353	0.0513076
	chr01	2172364	0.0513076
	chr01	2172955	0.0513076
	chr01	2173422	0.0513076
	chr01	2173465	0.0513076
	chr01	2173537	0.0513076
	chr01	2173577	0.0513076
	chr01	2175106	0.0513076
	chr01	2175702	0.0513076
	chr01	2175730	0.0513076
	chr01	2176142	0.0513076
	chr01	2176361	0.0513076
	chr01	2177240	0.0513076
	chr01	2201280	0.0304401
	chr01	2201915	0.0304401
	chr01	2204398	0.0304401
	chr01	2204581	0.0304401
	chr01	2207563	0.0304401
	chr01	2208193	0.0304401
	chr01	2208497	0.0304401
	chr01	2208866	0.0304401
	chr01	2209114	0.0304401
	chr01	2209287	0.0513963
	chr01	2210086	0.0513963
	chr01	2210383	0.0513963
	chr01	2210850	0.0513963
	chr01	2212517	0.0513963
	chr01	2213679	0.012416
	chr01	2214137	0.012416
	chr01	2214157	0.012416
	chr01	2214239	0.012416
	chr01	2214533	0.012416
	chr01	2214647	0.012416
	chr01	2214920	0.012416
	chr01	2214946	0.012416
	chr01	2215052	0.012416
	chr01	2215148	0.012416
	chr01	2215352	0.012416
	chr01	2215652	0.012416
	chr01	2216420	0.0196827
	chr01	2216593	0.0196827
	chr01	2218602	0.0196827
	chr01	2219019	0.0196827
	chr01	2219197	0.0196827
	chr01	2220032	0.0196827
	chr01	2220473	0.0196827
	chr01	2221325	0.0196827
	chr01	2221343	0.0196827
	chr01	2221864	0.0196827
	chr01	2222797	0.0196827
	chr01	2223008	0.0196827
	chr01	2223110	0.0196827
	chr01	2223201	0.0196827
	chr01	2223289	0.0196827
	chr01	2223519	0.0196827
	chr01	2223557	0.0196827
	chr01	2223854	0.0196827
	chr01	2224288	0.0196827
	chr01	2224825	0.0196827
	chr01	2225217	0.0196827
	chr01	2225326	0.0196827
	chr01	2225381	0.0196827
	chr01	2225564	0.0196827
	chr01	2225640	0.0196827
	chr01	2225691	0.0196827
	chr01	2226061	0.0196827
	chr01	2226112	0.0196827
	chr01	2227243	0.0139864
	chr01	2227328	0.0139864
	chr01	2227415	0.0139864
	chr01	2228168	0.0219878
	chr01	2228453	0.0219878
	chr01	2228773	0.0219878
	chr01	2228786	0.0219878
	chr01	2228913	0.0219878
	chr01	2228974	0.0219878
	chr01	2231033	0.0219878
	chr01	2231562	0.0219878
	chr01	2231741	0.0219878
	chr01	2238915	0.0148221
	chr01	2239763	0.0148221
	chr01	2241746	0.0148221
	chr01	2242106	0.0148221
	chr01	2242626	0.0148221
	chr01	2242825	0.0148221
	chr01	2243787	0.0148221
	chr01	2245099	0.0148221
	chr01	2245199	0.0148221
	chr01	2245209	0.0148221
	chr01	2245813	0.0148221
	chr01	2246745	0.0148221
	chr01	2247149	0.0148221
	chr01	2249702	0.0148221
	chr01	2250313	0.0148221
	chr01	2254725	0.058314
	chr01	2255276	0.058314
	chr01	2255358	0.058314
	chr01	2257821	0.058314
	chr01	2258167	0.058314
	chr01	2258532	0.058314
	chr01	2258709	0.058314
	chr01	2258769	0.058314
	chr01	2259369	0.058314
	chr01	2259508	0.058314
	chr01	2259891	0.058314
	chr01	2260038	0.058314
	chr01	2260593	0.058314
	chr01	2260753	0.058314
	chr01	2260850	0.058314
	chr01	2261214	0.058314
	chr01	2261371	0.058314
	chr01	2261711	0.058314
	chr01	2261949	0.058314
	chr01	2262373	0.058314
	chr01	2262655	0.058314
	chr01	2262656	0.058314
	chr01	2262886	0.058314
	chr01	2262967	0.058314
	chr01	2263053	0.058314
	chr01	2263109	0.058314
	chr01	2263158	0.058314
	chr01	2263208	0.058314
	chr01	2263808	0.058314
	chr01	2263958	0.058314
	chr01	2264783	0.058314
	chr01	2265210	0.058314
	chr01	2265447	0.058314
	chr01	2270233	0.058314
	chr01	2270411	0.058314
	chr01	2274938	0.058314
	chr01	2277402	0.058314
	chr01	2279089	0.058314
	chr01	2279203	0.058314
	chr01	2279448	0.058314
	chr01	2281387	0.058314
	chr01	2284974	0.0393663
	chr01	2285182	0.0160372
	chr01	2289106	0.0544009
	chr01	2289166	0.0544009
	chr01	2289630	0.0544009
	chr01	2289661	0.0544009
	chr01	2289887	0.0544009
	chr01	2290036	0.0544009
	chr01	2291015	0.0544009
	chr01	2291051	0.0544009
	chr01	2293231	0.0544009
	chr01	2309200	0.0143729
	chr01	2312713	0.0143729
	chr01	2313453	0.0192692
	chr01	2313962	0.0192692
	chr01	2314234	0.0192692
	chr01	2314490	0.0192692
	chr01	2324387	0.0776855
	chr01	2324936	0.0776855
	chr01	2325580	0.0776855
	chr01	2325601	0.0776855
	chr01	2325663	0.0776855
	chr01	2325831	0.0776855
	chr01	2326348	0.0776855
	chr01	2326582	0.0776855
	chr01	2326615	0.0776855
	chr01	2326650	0.0776855
	chr01	2327347	0.0776855
	chr01	2328499	0.0776855
	chr01	2328563	0.0776855
	chr01	2330845	0.177605
	chr01	2330955	0.177605
	chr01	2334041	0.177605
	chr01	2334042	0.177605
	chr01	2335109	0.199915
	chr01	2335132	0.199915
	chr01	2335269	0.199915
	chr01	2341973	0.199915
	chr01	2342115	0.199915
	chr01	2344042	0.199915
	chr01	2344443	0.199915
	chr01	2344568	0.199915
	chr01	2344672	0.199915
	chr01	2345577	0.199915
	chr01	2346576	0.199915
	chr01	2349632	0.199915
	chr01	2352557	0.199915
	chr01	2353996	0.1836
	chr01	2354054	0.1836
	chr01	2354181	0.1836
	chr01	2354489	0.184183
	chr01	2362055	0.346396
	chr01	2397111	0.334079
	chr01	2397112	0.334079
	chr01	2565914	0.245952
	chr01	2565920	0.245952
	chr01	2566109	0.245952
	chr01	2566110	0.245952
	chr01	2566510	0.245952
	chr01	2566594	0.245952
	chr01	2566677	0.245952
	chr01	2566820	0.245952
	chr01	2566967	0.245952
	chr01	2567045	0.245952
	chr01	2567176	0.245952
	chr01	2567177	0.245952
	chr01	2567220	0.245952
	chr01	2567268	0.245952
	chr01	2567299	0.245952
	chr01	2567457	0.245952
	chr01	2567468	0.245952
	chr01	2567677	0.245952
	chr01	2567853	0.245952
	chr01	2567964	0.245952
	chr01	2568002	0.245952
	chr01	2568293	0.245952
	chr01	2568642	0.245952
	chr01	2568707	0.245952
	chr01	2568812	0.245952
	chr01	2568972	0.245952
	chr01	2569159	0.245952
	chr01	2569208	0.245952
	chr01	2569360	0.245952
	chr01	2569498	0.245952
	chr01	2569541	0.245952
	chr01	2569864	0.245952
	chr01	2569958	0.245952
	chr01	2570004	0.245952
	chr01	2570133	0.245952
	chr01	2570141	0.245952
	chr01	2570149	0.245952
	chr01	2570182	0.245952
	chr01	2570185	0.245952
	chr01	2570193	0.245952
	chr01	2570269	0.245952
	chr01	2570346	0.245952
	chr01	2570348	0.245952
	chr01	2570421	0.245952
	chr01	2570498	0.245952
	chr01	2570516	0.245952
	chr01	2570526	0.245952
	chr01	2570536	0.245952
	chr01	2570817	0.245952
	chr01	2570986	0.245952
	chr01	2571056	0.245952
	chr01	2571433	0.245952
	chr01	2571465	0.245952
	chr01	2571497	0.245952
	chr01	2571542	0.245952
	chr01	2572235	0.245952
	chr01	2572264	0.245952
	chr01	2572688	0.245952
	chr01	2572845	0.245952
	chr01	2572847	0.245952
	chr01	2572865	0.245952
	chr01	2572876	0.245952
	chr01	2572964	0.245952
	chr01	2573042	0.245952
	chr01	2573051	0.245952
	chr01	2573139	0.245952
	chr01	2573265	0.245952
	chr01	2573287	0.245952
	chr01	2573358	0.245952
	chr01	2573442	0.245952
	chr01	2573453	0.245952
	chr01	2574220	0.245952
	chr01	2574259	0.245952
	chr01	2574363	0.245952
	chr01	2574419	0.245952
	chr01	2574801	0.245952
	chr01	2574820	0.245952
	chr01	2575129	0.245952
	chr01	2575149	0.245952
	chr01	2575211	0.245952
	chr01	2575245	0.245952
	chr01	2575447	0.245952
	chr01	2575536	0.245952
	chr01	2575625	0.245952
	chr01	2575640	0.245952
	chr01	2575670	0.245952
	chr01	2575743	0.245952
	chr01	2576172	0.245952
	chr01	2576228	0.245952
	chr01	2576304	0.245952
	chr01	2576329	0.245952
	chr01	2576476	0.245952
	chr01	2576485	0.245952
	chr01	2576512	0.245952
	chr01	2576575	0.245952
	chr01	2576716	0.245952
	chr01	2576745	0.245952
	chr01	2576777	0.245952
	chr01	2576802	0.245952
	chr01	2576828	0.245952
	chr01	2576939	0.245952
	chr01	2576944	0.245952
	chr01	2577035	0.245952
	chr01	2577107	0.245952
	chr01	2577229	0.245952
	chr01	2577491	0.245952
	chr01	2577624	0.245952
	chr01	2577663	0.245952
	chr01	2577708	0.245952
	chr01	2577714	0.245952
	chr01	2577799	0.245952
	chr01	2578142	0.245952
	chr01	2578224	0.245952
	chr01	2578408	0.245952
	chr01	2578603	0.245952
	chr01	2578732	0.245952
	chr01	2578803	0.245952
	chr01	2579274	0.245952
	chr01	2579342	0.245952
	chr01	2579443	0.245952
	chr01	2580342	0.245952
	chr01	2580745	0.245952
	chr01	2580885	0.245952
	chr01	2581211	0.245952
	chr01	2581292	0.245952
	chr01	2581414	0.245952
	chr01	2581824	0.245952
	chr01	2582076	0.245952
	chr01	2582825	0.245952
	chr01	2583177	0.245952
	chr01	2583189	0.245952
	chr01	2583461	0.245952
	chr01	2583663	0.245952
	chr01	2583710	0.245952
	chr01	2583939	0.245952
	chr01	2584205	0.245952
	chr01	2584384	0.245952
	chr01	2584412	0.245952
	chr01	2584782	0.245952
	chr01	2585411	0.245952
	chr01	2585610	0.245952
	chr01	2585753	0.245952
	chr01	2586754	0.245952
	chr01	2587522	0.245952
	chr01	2587587	0.245952
	chr01	2588329	0.245952
	chr01	2588768	0.245952
	chr01	2588965	0.245952
	chr01	2589032	0.245952
	chr01	2589137	0.245952
	chr01	2589474	0.245952
	chr01	2589544	0.245952
	chr01	2589739	0.245952
	chr01	2589758	0.245952
	chr01	2590052	0.245952
	chr01	2590199	0.245952
	chr01	2590330	0.245952
	chr01	2590763	0.245952
	chr01	2591082	0.245952
	chr01	2591299	0.245952
	chr01	2591429	0.245952
	chr01	2591438	0.245952
	chr01	2591622	0.245952
	chr01	2591735	0.245952
	chr01	2591817	0.245952
	chr01	2591928	0.245952
	chr01	2592017	0.245952
	chr01	2592033	0.245952
	chr01	2592129	0.245952
	chr01	2592147	0.245952
	chr01	2592301	0.245952
	chr01	2592370	0.245952
	chr01	2592601	0.245952
	chr01	2593059	0.245952
	chr01	2593696	0.245952
	chr01	2593702	0.245952
	chr01	2594224	0.245952
	chr01	2594359	0.245952
	chr01	2594394	0.245952
	chr01	2594500	0.245952
	chr01	2594584	0.245952
	chr01	2594771	0.245952
	chr01	2594862	0.245952
	chr01	2594883	0.245952
	chr01	2595329	0.245952
	chr01	2595334	0.245952
	chr01	2595469	0.245952
	chr01	2595594	0.245952
	chr01	2596438	0.245952
	chr01	2596545	0.245952
	chr01	2596704	0.245952
	chr01	2597036	0.245952
	chr01	2597128	0.245952
	chr01	2597172	0.245952
	chr01	2597257	0.245952
	chr01	2597285	0.245952
	chr01	2597669	0.245952
	chr01	2597737	0.245952
	chr01	2597876	0.245952
	chr01	2597974	0.245952
	chr01	2598093	0.245952
	chr01	2598393	0.245952
	chr01	2599174	0.245952
	chr01	2599175	0.245952
	chr01	2599276	0.245952
	chr01	2599964	0.245952
	chr01	2600252	0.245952
	chr01	2600621	0.245952
	chr01	2600690	0.245952
	chr01	2602280	0.245952
	chr01	2602798	0.245952
	chr01	2603639	0.245952
	chr01	2603897	0.245952
	chr01	2603955	0.245952
	chr01	2604560	0.245952
	chr01	2604673	0.245952
	chr01	2607998	0.245952
	chr01	2608799	0.245952
	chr01	2608985	0.245952
	chr01	2609052	0.245952
	chr01	2609123	0.245952
	chr01	2609865	0.245952
	chr01	2611666	0.245952
	chr01	2612009	0.245952
	chr01	2612744	0.245952
	chr01	2614537	0.245952
	chr01	2614648	0.245952
	chr01	2615236	0.245952
	chr01	2615468	0.245952
	chr01	2616125	0.245952
	chr01	2616353	0.245952
	chr01	2616436	0.245952
	chr01	2635588	0.245952
	chr01	2635650	0.245952
	chr01	2635761	0.245952
	chr01	2635978	0.245952
	chr01	2636239	0.245952
	chr01	2636601	0.245952
	chr01	2636773	0.245952
	chr01	2637005	0.245952
	chr01	2637353	0.245952
	chr01	2637925	0.245952
	chr01	2637971	0.245952
	chr01	2638104	0.245952
	chr01	2638369	0.245952
	chr01	2639951	0.245952
	chr01	2641316	0.245952
	chr01	2641773	0.245952
	chr01	2641860	0.245952
	chr01	2641904	0.245952
	chr01	2642002	0.245952
	chr01	2642216	0.245952
	chr01	2642410	0.245952
	chr01	2642478	0.245952
	chr01	2642586	0.245952
	chr01	2643118	0.245952
	chr01	2643156	0.245952
	chr01	2643492	0.245952
	chr01	2643523	0.245952
	chr01	2643781	0.245952
	chr01	2643992	0.245952
	chr01	2645645	0.245952
	chr01	2645837	0.245952
	chr01	2646187	0.245952
	chr01	2646220	0.245952
	chr01	2646616	0.245952
	chr01	2646741	0.245952
	chr01	2646791	0.245952
	chr01	2646824	0.245952
	chr01	2646847	0.245952
	chr01	2647121	0.245952
	chr01	2647425	0.245952
	chr01	2647438	0.245952
	chr01	2647581	0.245952
	chr01	2647762	0.245952
	chr01	2648836	0.245952
	chr01	2649287	0.245952
	chr01	2650160	0.245952
	chr01	2650437	0.245952
	chr01	2650671	0.245952
	chr01	2650756	0.245952
	chr01	2650837	0.245952
	chr01	2650904	0.245952
	chr01	2650926	0.245952
	chr01	2651041	0.245952
	chr01	2651255	0.245952
	chr01	2651540	0.245952
	chr01	2651622	0.245952
	chr01	2651758	0.245952
	chr01	2651809	0.245952
	chr01	2651867	0.245952
	chr01	2651944	0.245952
	chr01	2651949	0.245952
	chr01	2652010	0.245952
	chr01	2652096	0.245952
	chr01	2652137	0.245952
	chr01	2652161	0.245952
	chr01	2652235	0.245952
	chr01	2652353	0.245952
	chr01	2652374	0.245952
	chr01	2653222	0.245952
	chr01	2654287	0.245952
	chr01	2654624	0.245952
	chr01	2655085	0.245952
	chr01	2655537	0.245952
	chr01	2655914	0.245952
	chr01	2656096	0.245952
	chr01	2656222	0.245952
	chr01	2656248	0.245952
	chr01	2656409	0.245952
	chr01	2656461	0.245952
	chr01	2656713	0.245952
	chr01	2656723	0.245952
	chr01	2656973	0.245952
	chr01	2656990	0.245952
	chr01	2656991	0.245952
	chr01	2657192	0.245952
	chr01	2657288	0.245952
	chr01	2657431	0.245952
	chr01	2657581	0.245952
	chr01	2657614	0.245952
	chr01	2657690	0.245952
	chr01	2657800	0.245952
	chr01	2657873	0.245952
	chr01	2658220	0.245952
	chr01	2658584	0.245952
	chr01	2658718	0.245952
	chr01	2658763	0.245952
	chr01	2658839	0.245952
	chr01	2658861	0.245952
	chr01	2659122	0.245952
	chr01	2659243	0.245952
	chr01	2659488	0.245952
	chr01	2659684	0.245952
	chr01	2659724	0.245952
	chr01	2659731	0.245952
	chr01	2659896	0.245952
	chr01	2659897	0.245952
	chr01	2660192	0.245952
	chr01	2660294	0.245952
	chr01	2660593	0.245952
	chr01	2660646	0.245952
	chr01	2660771	0.245952
	chr01	2660870	0.245952
	chr01	2660921	0.245952
	chr01	2660964	0.245952
	chr01	2660966	0.245952
	chr01	2661078	0.245952
	chr01	2661115	0.245952
	chr01	2661410	0.245952
	chr01	2661495	0.245952
	chr01	2661597	0.245952
	chr01	2662124	0.245952
	chr01	2662232	0.245952
	chr01	2662742	0.245952
	chr01	2662795	0.245952
	chr01	2662893	0.245952
	chr01	2662911	0.245952
	chr01	2663042	0.245952
	chr01	2663273	0.245952
	chr01	2663457	0.245952
	chr01	2663569	0.245952
	chr01	2663714	0.245952
	chr01	2664206	0.245952
	chr01	2664378	0.245952
	chr01	2664411	0.245952
	chr01	2664684	0.245952
	chr01	2664954	0.245952
	chr01	2665093	0.245952
	chr01	2665511	0.245952
	chr01	2666304	0.245952
	chr01	2666803	0.245952
	chr01	2668197	0.245952
	chr01	2668395	0.245952
	chr01	2668715	0.245952
	chr01	2668973	0.245952
	chr01	2668999	0.245952
	chr01	2669860	0.245952
	chr01	2670470	0.245952
	chr01	2671118	0.245952
	chr01	2671209	0.245952
	chr01	2671305	0.245952
	chr01	2671403	0.245952
	chr01	2671530	0.245952
	chr01	2671578	0.245952
	chr01	2672008	0.245952
	chr01	2673207	0.245952
	chr01	2673523	0.245952
	chr01	2673635	0.245952
	chr01	2673942	0.245952
	chr01	2674100	0.245952
	chr01	2675878	0.245952
	chr01	2677086	0.245952
	chr01	2677443	0.245952
	chr01	2677813	0.245952
	chr01	2678519	0.245952
	chr01	2678762	0.245952
	chr01	2682831	0.245952
	chr01	2688414	0.245952
	chr01	2688550	0.245952
	chr01	2688828	0.245952
	chr01	2689012	0.245952
	chr01	2689126	0.245952
	chr01	2689263	0.245952
	chr01	2689343	0.245952
	chr01	2689352	0.245952
	chr01	2689456	0.245952
	chr01	2689466	0.245952
	chr01	2689630	0.245952
	chr01	2689694	0.245952
	chr01	2689845	0.245952
	chr01	2689911	0.245952
	chr01	2690015	0.245952
	chr01	2690072	0.245952
	chr01	2690114	0.245952
	chr01	2690212	0.245952
	chr01	2690264	0.245952
	chr01	2690278	0.245952
	chr01	2690384	0.245952
	chr01	2690569	0.245952
	chr01	2690641	0.245952
	chr01	2690822	0.245952
	chr01	2690913	0.245952
	chr01	2690991	0.245952
	chr01	2691184	0.245952
	chr01	2691222	0.245952
	chr01	2691249	0.245952
	chr01	2691376	0.245952
	chr01	2691397	0.245952
	chr01	2691402	0.245952
	chr01	2691438	0.245952
	chr01	2691496	0.245952
	chr01	2691551	0.245952
	chr01	2691561	0.245952
	chr01	2691577	0.245952
	chr01	2691619	0.245952
	chr01	2691681	0.245952
	chr01	2691692	0.245952
	chr01	2691752	0.245952
	chr01	2691847	0.245952
	chr01	2692117	0.245952
	chr01	2692138	0.245952
	chr01	2693441	0.245952
	chr01	2693794	0.245952
	chr01	2693908	0.245952
	chr01	2694414	0.245952
	chr01	2694442	0.245952
	chr01	2694500	0.245952
	chr01	2711863	0.245952
	chr01	2729431	0.245952
	chr01	2758167	0.242352
	chr01	2862168	0.307541
	chr01	2868307	0.307541
	chr01	2877160	0.307541
	chr01	2964097	0.307541
	chr01	2971145	0.307541
	chr01	3055248	0.307541
	chr01	3059345	0.307541
	chr01	3087881	0.307541
	chr01	3096877	0.307541
	chr01	3106879	0.307541
	chr01	3179593	0.308429
	chr01	3182868	0.308429
	chr01	3313140	0.308429
	chr01	3330485	0.273297
	chr01	3353195	0.273297
	chr01	3361345	0.200749
	chr01	3369818	0.210922
	chr01	3370468	0.210922
	chr01	3404860	0.159025
	chr01	3452251	0.402813
	chr01	3466153	0.402813
	chr01	3511418	0.402813
	chr01	3543662	0.410248
	chr01	3577117	0.304378
	chr01	3590898	0.377959
	chr01	3709308	0.326873
	chr01	3747442	0.326873
	chr01	3795187	0.326873
	chr01	3815328	0.326873
	chr01	3816691	0.326873
	chr01	3936228	0.255809
	chr01	3937761	0.255809
	chr01	3951326	0.219878
	chr01	3951514	0.219878
	chr01	3951550	0.219878
	chr01	3953012	0.219878
	chr01	3954336	0.189427
	chr01	3954878	0.189427
	chr01	3954991	0.189427
	chr01	3954994	0.189427
	chr01	3955058	0.189427
	chr01	3955423	0.189427
	chr01	3955430	0.189427
	chr01	3955586	0.189427
	chr01	3955639	0.189427
	chr01	3955642	0.189427
	chr01	3955722	0.189427
	chr01	3955754	0.189427
	chr01	3955764	0.189427
	chr01	3955860	0.189427
	chr01	3956269	0.189427
	chr01	3956383	0.189427
	chr01	3956389	0.189427
	chr01	3956454	0.189427
	chr01	3956519	0.189427
	chr01	3956722	0.189427
	chr01	3956831	0.189427
	chr01	3956868	0.189427
	chr01	3956931	0.189427
	chr01	3956953	0.189427
	chr01	3957070	0.189427
	chr01	3957084	0.189427
	chr01	3957145	0.189427
	chr01	3957164	0.189427
	chr01	3957328	0.189427
	chr01	3957369	0.189427
	chr01	3957434	0.189427
	chr01	3957521	0.189427
	chr01	3957706	0.189427
	chr01	3957806	0.189427
	chr01	3957822	0.189427
	chr01	3958528	0.189427
	chr01	3959385	0.189427
	chr01	3959885	0.189427
	chr01	3960055	0.189427
	chr01	3961009	0.189427
	chr01	3962175	0.181658
	chr01	3962255	0.181658
	chr01	3962980	0.181658
	chr01	3964427	0.133832
	chr01	3964495	0.133832
	chr01	3965311	0.133832
	chr01	3965669	0.133832
	chr01	3966864	0.133832
	chr01	3966937	0.133832
	chr01	3967118	0.133832
	chr01	3967214	0.133832
	chr01	3967354	0.133832
	chr01	3967453	0.133832
	chr01	3967485	0.133832
	chr01	3967511	0.133832
	chr01	3967529	0.133832
	chr01	3967894	0.133832
	chr01	3968382	0.133832
	chr01	3968400	0.133832
	chr01	3968411	0.133832
	chr01	3968500	0.133832
	chr01	3968548	0.133832
	chr01	3968657	0.133832
	chr01	3969102	0.131619
	chr01	3969117	0.131619
	chr01	3969269	0.131619
	chr01	3969673	0.131619
	chr01	3969755	0.131619
	chr01	3969952	0.131619
	chr01	3970009	0.131619
	chr01	3970077	0.131619
	chr01	3970310	0.131619
	chr01	3970320	0.131619
	chr01	3970321	0.131619
	chr01	3970347	0.131619
	chr01	3970414	0.131619
	chr01	3970629	0.131619
	chr01	3970637	0.131619
	chr01	3970651	0.131619
	chr01	3970724	0.131619
	chr01	3970794	0.131619
	chr01	3970809	0.131619
	chr01	3970953	0.131619
	chr01	3971892	0.131619
	chr01	3972394	0.131619
	chr01	3972410	0.131619
	chr01	3972450	0.131619
	chr01	3972513	0.131619
	chr01	3972560	0.131619
	chr01	3972946	0.131619
	chr01	3973119	0.131619
	chr01	3973155	0.131619
	chr01	3973170	0.131619
	chr01	3973187	0.131619
	chr01	3973219	0.131619
	chr01	3973254	0.131619
	chr01	3973309	0.131619
	chr01	3973312	0.131619
	chr01	3973418	0.131619
	chr01	3973482	0.131619
	chr01	3973521	0.131619
	chr01	3973632	0.131619
	chr01	3973696	0.131619
	chr01	3973773	0.131619
	chr01	3973848	0.131619
	chr01	3973918	0.131619
	chr01	3973989	0.131619
	chr01	3974034	0.131619
	chr01	3974066	0.131619
	chr01	3974212	0.131619
	chr01	3974222	0.131619
	chr01	3974272	0.131619
	chr01	3974582	0.131619
	chr01	3974625	0.131619
	chr01	3974769	0.131619
	chr01	3975023	0.131619
	chr01	3975187	0.131619
	chr01	3975230	0.131619
	chr01	3975287	0.131619
	chr01	3977268	0.131619
	chr01	3978044	0.131619
	chr01	3978450	0.131619
	chr01	3979393	0.131619
	chr01	3979399	0.131619
	chr01	3979490	0.131619
	chr01	3980345	0.131619
	chr01	3980473	0.131619
	chr01	3980933	0.131619
	chr01	3981641	0.131619
	chr01	3982092	0.131619
	chr01	3982306	0.131619
	chr01	3982398	0.131619
	chr01	3982726	0.131619
	chr01	3983124	0.131619
	chr01	3983716	0.131619
	chr01	3983723	0.131619
	chr01	3984047	0.131619
	chr01	3984498	0.131619
	chr01	3984952	0.131619
	chr01	3985203	0.131619
	chr01	3985204	0.131619
	chr01	3985205	0.131619
	chr01	3985629	0.131619
	chr01	3985666	0.131619
	chr01	3985849	0.131619
	chr01	3985880	0.131619
	chr01	3985938	0.131619
	chr01	3986033	0.131619
	chr01	3986128	0.131619
	chr01	3986218	0.131619
	chr01	3986223	0.131619
	chr01	3986243	0.131619
	chr01	3986278	0.131619
	chr01	3986289	0.131619
	chr01	3986346	0.131619
	chr01	3986370	0.131619
	chr01	3986421	0.131619
	chr01	3986440	0.131619
	chr01	3986476	0.131619
	chr01	3986477	0.131619
	chr01	3987342	0.131619
	chr01	3987538	0.131619
	chr01	3987539	0.131619
	chr01	3987949	0.131619
	chr01	3988272	0.131619
	chr01	3990421	0.131619
	chr01	3992581	0.139516
	chr01	3992849	0.139516
	chr01	3994589	0.139516
	chr01	3995377	0.139516
	chr01	3995604	0.139516
	chr01	3996291	0.139516
	chr01	3996376	0.139516
	chr01	3996455	0.139516
	chr01	3996474	0.139516
	chr01	3996492	0.139516
	chr01	3996527	0.139516
	chr01	3996655	0.139516
	chr01	3996759	0.139516
	chr01	3996837	0.0850248
	chr01	4004654	0.142441
	chr01	4007058	0.220074
	chr01	4011360	0.243155
	chr01	4019136	0.150605
	chr01	4022450	0.150605
	chr01	4022473	0.150605
	chr01	4022578	0.150605
	chr01	4022656	0.150605
	chr01	4022687	0.150605
	chr01	4022789	0.150605
	chr01	4023106	0.150605
	chr01	4023292	0.150605
	chr01	4023310	0.150605
	chr01	4028128	0.150605
	chr01	4032252	0.236228
	chr01	4033058	0.236228
	chr01	4034706	0.236228
	chr01	4035533	0.236228
	chr01	4044815	0.163429
	chr01	4045262	0.109687
	chr01	4047100	0.109687
	chr01	4062387	0.109687
	chr01	4086311	0.109687
	chr01	4089224	0.109687
	chr01	4089421	0.109687
	chr01	4098652	0.0888935
	chr01	4133368	0.0737218
	chr01	4144766	0.0737218
	chr01	4151178	0.0737218
	chr01	4170766	0.0246548
	chr01	4194789	0.16147
	chr01	4216096	0.0817514
	chr01	4227806	0.00235785
	chr01	4241248	0.00235785
	chr01	4251846	0.00235785
	chr01	4253004	0.00235785
	chr01	4287731	0.00219914
	chr01	4289092	0.00219914
	chr01	4292653	0.00219914
	chr01	4319073	0.0349737
	chr01	4322740	0.0349737
	chr01	4340906	0.0349737
	chr01	4342999	0.0349737
	chr01	4343563	0.0349737
	chr01	4343592	0.0349737
	chr01	4343664	0.0349737
	chr01	4343679	0.0349737
	chr01	4343714	0.0349737
	chr01	4344243	0.0349737
	chr01	4344294	0.0349737
	chr01	4344323	0.0349737
	chr01	4344433	0.0349737
	chr01	4344471	0.0349737
	chr01	4344619	0.0349737
	chr01	4344623	0.0349737
	chr01	4344740	0.0349737
	chr01	4344747	0.0349737
	chr01	4344786	0.0349737
	chr01	4344989	0.0814059
	chr01	4345017	0.0814059
	chr01	4345178	0.0814059
	chr01	4345440	0.0814059
	chr01	4345480	0.0814059
	chr01	4345542	0.0814059
	chr01	4345571	0.0814059
	chr01	4345809	0.0814059
	chr01	4345868	0.0814059
	chr01	4346171	0.048602
	chr01	4346589	0.048602
	chr01	4346594	0.048602
	chr01	4346926	0.048602
	chr01	4346928	0.048602
	chr01	4346934	0.048602
	chr01	4347047	0.048602
	chr01	4347080	0.048602
	chr01	4352931	0.048602
	chr01	4389231	0.0610165
	chr01	4441539	0.0603513
	chr01	4442483	0.0603513
	chr01	4443646	0.0603513
	chr01	4574727	0.00614495
	chr01	4575025	0.00614495
	chr01	4579684	0.0262392
	chr01	4588719	0.0262392
	chr01	4649080	0.0847366
	chr01	4659458	0.0511911
	chr01	4690245	0.110386
	chr01	4703370	0.0738103
	chr01	4709116	0.0738103
	chr01	4714477	0.0738103
	chr01	4729250	0.0738103
	chr01	4733363	0.0738103
	chr01	4739464	0.0738103
	chr01	4739667	0.0738103
	chr01	4739668	0.0738103
	chr01	4744109	0.0738103
	chr01	4745045	0.0738103
	chr01	4745584	0.0738103
	chr01	4746798	0.0738103
	chr01	4747337	0.0738103
	chr01	4747661	0.0738103
	chr01	4749800	0.0738103
	chr01	4752273	0.0738103
	chr01	4753891	0.0738103
	chr01	4757187	0.0738103
	chr01	4757227	0.0738103
	chr01	4757612	0.0738103
	chr01	4759691	0.0738103
	chr01	4759788	0.0738103
	chr01	4762032	0.0738103
	chr01	4762740	0.0738103
	chr01	4762859	0.0738103
	chr01	4763213	0.0738103
	chr01	4764657	0.0738103
	chr01	4765287	0.0738103
	chr01	4765435	0.0738103
	chr01	4767287	0.0738103
	chr01	4767383	0.0738103
	chr01	4768235	0.0738103
	chr01	4768480	0.0738103
	chr01	4769265	0.0738103
	chr01	4769877	0.0738103
	chr01	4770765	0.0738103
	chr01	4771623	0.0738103
	chr01	4771921	0.0738103
	chr01	4772013	0.0738103
	chr01	4774099	0.0738103
	chr01	4787771	0.0738103
	chr01	4787851	0.0738103
	chr01	4787902	0.0738103
	chr01	4787931	0.0738103
	chr01	4787973	0.0738103
	chr01	4788157	0.0738103
	chr01	4788263	0.0738103
	chr01	4788512	0.0738103
	chr01	4788621	0.0738103
	chr01	4789022	0.0738103
	chr01	4789325	0.0738103
	chr01	4789365	0.0738103
	chr01	4789370	0.0738103
	chr01	4789414	0.0738103
	chr01	4789462	0.0738103
	chr01	4791826	0.0738103
	chr01	4792200	0.0738103
	chr01	4796262	0.0738103
	chr01	4796337	0.0738103
	chr01	4798715	0.0738103
	chr01	4799749	0.0738103
	chr01	4802249	0.0738103
	chr01	4802261	0.0738103
	chr01	4802365	0.0738103
	chr01	4802460	0.0738103
	chr01	4802472	0.0738103
	chr01	4802503	0.0738103
	chr01	4802537	0.0738103
	chr01	4802717	0.0738103
	chr01	4802877	0.0738103
	chr01	4802990	0.0738103
	chr01	4803202	0.0738103
	chr01	4803242	0.0738103
	chr01	4803273	0.0738103
	chr01	4803361	0.0738103
	chr01	4803414	0.0738103
	chr01	4803511	0.0738103
	chr01	4803694	0.0738103
	chr01	4803753	0.0738103
	chr01	4803798	0.0738103
	chr01	4804306	0.0738103
	chr01	4804345	0.0738103
	chr01	4804473	0.0738103
	chr01	4804825	0.0738103
	chr01	4804985	0.0738103
	chr01	4805004	0.0738103
	chr01	4805440	0.0738103
	chr01	4805508	0.0738103
	chr01	4805520	0.0738103
	chr01	4805588	0.0738103
	chr01	4805763	0.0738103
	chr01	4805787	0.0738103
	chr01	4805999	0.0738103
	chr01	4806132	0.0738103
	chr01	4806571	0.0738103
	chr01	4806967	0.0738103
	chr01	4806987	0.0738103
	chr01	4807020	0.0738103
	chr01	4807042	0.0738103
	chr01	4807061	0.0738103
	chr01	4807070	0.0738103
	chr01	4807176	0.0738103
	chr01	4807255	0.0738103
	chr01	4807284	0.0738103
	chr01	4807308	0.0738103
	chr01	4807352	0.0738103
	chr01	4807368	0.0738103
	chr01	4807623	0.0738103
	chr01	4807636	0.0738103
	chr01	4809728	0.0738103
	chr01	4809729	0.0738103
	chr01	4809763	0.0738103
	chr01	4809831	0.0738103
	chr01	4809852	0.0738103
	chr01	4809873	0.0738103
	chr01	4810380	0.0738103
	chr01	4810460	0.0738103
	chr01	4810517	0.0738103
	chr01	4810533	0.0738103
	chr01	4810616	0.0738103
	chr01	4810700	0.0738103
	chr01	4810761	0.0738103
	chr01	4810801	0.0738103
	chr01	4810811	0.0738103
	chr01	4810881	0.0738103
	chr01	4810899	0.0738103
	chr01	4810903	0.0738103
	chr01	4810905	0.0738103
	chr01	4811007	0.0738103
	chr01	4811009	0.0738103
	chr01	4811037	0.0738103
	chr01	4811078	0.0738103
	chr01	4811175	0.0738103
	chr01	4811211	0.0738103
	chr01	4811226	0.0738103
	chr01	4811246	0.0738103
	chr01	4811296	0.0738103
	chr01	4811320	0.0738103
	chr01	4811338	0.0738103
	chr01	4811428	0.0738103
	chr01	4811474	0.0738103
	chr01	4811510	0.0738103
	chr01	4813060	0.0738103
	chr01	4813073	0.0738103
	chr01	4813113	0.0707031
	chr01	4814522	0.0707031
	chr01	4814528	0.0707031
	chr01	4814543	0.0707031
	chr01	4814612	0.0707031
	chr01	4814621	0.0707031
	chr01	4814623	0.0707031
	chr01	4814691	0.0707031
	chr01	4814696	0.0707031
	chr01	4814710	0.0707031
	chr01	4814813	0.0707031
	chr01	4814850	0.0707031
	chr01	4815230	0.0707031
	chr01	4815238	0.0707031
	chr01	4815293	0.0707031
	chr01	4815442	0.0707031
	chr01	4818546	0.0707031
	chr01	4818605	0.0707031
	chr01	4818673	0.0707031
	chr01	4818729	0.0707031
	chr01	4818857	0.0707031
	chr01	4819521	0.0707031
	chr01	4819675	0.0707031
	chr01	4819740	0.0707031
	chr01	4819742	0.0707031
	chr01	4820267	0.0707031
	chr01	4820339	0.0707031
	chr01	4820473	0.0707031
	chr01	4820553	0.0707031
	chr01	4820663	0.0707031
	chr01	4820695	0.0707031
	chr01	4820912	0.0707031
	chr01	4821000	0.0707031
	chr01	4821031	0.0707031
	chr01	4821359	0.0707031
	chr01	4821807	0.0707031
	chr01	4821910	0.0707031
	chr01	4822072	0.0707031
	chr01	4822360	0.0707031
	chr01	4822363	0.0707031
	chr01	4822461	0.0707031
	chr01	4822515	0.0707031
	chr01	4822790	0.0707031
	chr01	4822974	0.0707031
	chr01	4823008	0.0707031
	chr01	4823110	0.0707031
	chr01	4823146	0.0707031
	chr01	4823226	0.0707031
	chr01	4823744	0.0707031
	chr01	4823747	0.0707031
	chr01	4823946	0.0707031
	chr01	4823993	0.0707031
	chr01	4824511	0.0707031
	chr01	4824575	0.0707031
	chr01	4824695	0.0707031
	chr01	4824729	0.0707031
	chr01	4824730	0.0707031
	chr01	4824750	0.0707031
	chr01	4824791	0.0707031
	chr01	4825333	0.0707031
	chr01	4825350	0.0707031
	chr01	4825359	0.0707031
	chr01	4825538	0.0707031
	chr01	4825608	0.0707031
	chr01	4825697	0.0707031
	chr01	4825708	0.0707031
	chr01	4825760	0.0707031
	chr01	4826264	0.0707031
	chr01	4826303	0.0707031
	chr01	4826484	0.0707031
	chr01	4826507	0.0707031
	chr01	4826509	0.0707031
	chr01	4826572	0.0707031
	chr01	4826590	0.0707031
	chr01	4826624	0.0707031
	chr01	4826655	0.0707031
	chr01	4826946	0.0707031
	chr01	4827059	0.0707031
	chr01	4827096	0.0707031
	chr01	4827164	0.0707031
	chr01	4827252	0.0707031
	chr01	4827255	0.0707031
	chr01	4827325	0.0707031
	chr01	4827611	0.0707031
	chr01	4827967	0.0707031
	chr01	4828840	0.0707031
	chr01	4828871	0.0707031
	chr01	4828909	0.0707031
	chr01	4828933	0.0707031
	chr01	4828973	0.0707031
	chr01	4829030	0.0707031
	chr01	4829035	0.0707031
	chr01	4829065	0.0707031
	chr01	4829097	0.0707031
	chr01	4829113	0.0707031
	chr01	4829164	0.0707031
	chr01	4829554	0.0707031
	chr01	4829589	0.0707031
	chr01	4829590	0.0707031
	chr01	4829599	0.0707031
	chr01	4829741	0.0707031
	chr01	4829782	0.0707031
	chr01	4829831	0.0707031
	chr01	4829927	0.0707031
	chr01	4829964	0.0707031
	chr01	4829982	0.0707031
	chr01	4830046	0.0707031
	chr01	4830627	0.0707031
	chr01	4830779	0.0707031
	chr01	4831022	0.0707031
	chr01	4831384	0.0707031
	chr01	4831390	0.0707031
	chr01	4831394	0.0707031
	chr01	4831397	0.0707031
	chr01	4831456	0.0707031
	chr01	4831531	0.0707031
	chr01	4831605	0.0707031
	chr01	4831724	0.0707031
	chr01	4832019	0.0707031
	chr01	4832043	0.0707031
	chr01	4832095	0.0707031
	chr01	4832243	0.0707031
	chr01	4832367	0.0707031
	chr01	4832473	0.0707031
	chr01	4832533	0.0707031
	chr01	4832545	0.0707031
	chr01	4832637	0.0707031
	chr01	4832897	0.0707031
	chr01	4832898	0.0707031
	chr01	4833165	0.0707031
	chr01	4833420	0.0707031
	chr01	4833511	0.0707031
	chr01	4833565	0.0707031
	chr01	4833652	0.0707031
	chr01	4833689	0.0707031
	chr01	4833738	0.0707031
	chr01	4833741	0.0707031
	chr01	4834521	0.0707031
[truncated: 154,506 more rows]

## Sheet: Fig 2D
	Host	Isolate	Lesion size (mm)
	RIL #58	TH3o	17
	RIL #58	TH3o	17
	RIL #58	TH3o	17
	RIL #58	TH3o	14
	RIL #58	TH3o	14
	RIL #58	TH3o	18
	RIL #58	O23	2
	RIL #58	O23	4
	RIL #58	O23	4
	RIL #58	O23	5
	RIL #58	O23	5
	RIL #58	O23	4
	Piks-1A #1	TH3o	15
	Piks-1A #1	TH3o	15
	Piks-1A #1	TH3o	18
	Piks-1A #1	TH3o	15
	Piks-1A #1	TH3o	15
	Piks-1A #1	TH3o	9
	Piks-1A #1	O23	15
	Piks-1A #1	O23	13
	Piks-1A #1	O23	12
	Piks-1A #1	O23	13
	Piks-1A #1	O23	13
	Piks-1A #2	TH3o	14
	Piks-1A #2	TH3o	12
	Piks-1A #2	TH3o	9
	Piks-1A #2	TH3o	10
	Piks-1A #2	TH3o	6
	Piks-1A #2	O23	12
	Piks-1A #2	O23	10
	Piks-1A #2	O23	8
	Piks-1A #2	O23	10
	Piks-1A #2	O23	16
	Piks-1A #2	O23	10
	Piks-1B #1	TH3o	20
	Piks-1B #1	TH3o	22
	Piks-1B #1	TH3o	21
	Piks-1B #1	TH3o	18
	Piks-1B #1	TH3o	17
	Piks-1B #1	TH3o	20
	Piks-1B #1	O23	13
	Piks-1B #1	O23	12
	Piks-1B #1	O23	12
	Piks-1B #1	O23	12
	Piks-1B #1	O23	10
	Piks-1B #1	O23	12
	Piks-1B #2	TH3o	15
	Piks-1B #2	TH3o	14
	Piks-1B #2	TH3o	14
	Piks-1B #2	TH3o	15
	Piks-1B #2	TH3o	15
	Piks-1B #2	TH3o	11
	Piks-1B #2	O23	11
	Piks-1B #2	O23	13
	Piks-1B #2	O23	10
	Piks-1B #2	O23	11
	Piks-1B #2	O23	13
	Piks-1B #2	O23	10
	Piks-2A #1	TH3o	18
	Piks-2A #1	TH3o	15
	Piks-2A #1	TH3o	17
	Piks-2A #1	TH3o	15
	Piks-2A #1	TH3o	17
	Piks-2A #1	TH3o	12
	Piks-2A #1	O23	13
	Piks-2A #1	O23	15
	Piks-2A #1	O23	11
	Piks-2A #1	O23	14
	Piks-2A #1	O23	13
	Piks-2A #1	O23	12
	Piks-2A #2	TH3o	18
	Piks-2A #2	TH3o	17
	Piks-2A #2	TH3o	12
	Piks-2A #2	TH3o	10
	Piks-2A #2	TH3o	18
	Piks-2A #2	O23	15
	Piks-2A #2	O23	17
	Piks-2A #2	O23	12
	Piks-2A #2	O23	15
	Piks-2A #2	O23	10
	Piks-2B #1	TH3o	15
	Piks-2B #1	TH3o	17
	Piks-2B #1	TH3o	16
	Piks-2B #1	TH3o	20
	Piks-2B #1	TH3o	15
	Piks-2B #1	O23	12
	Piks-2B #1	O23	15
	Piks-2B #1	O23	13
	Piks-2B #1	O23	12
	Piks-2B #1	O23	14
	Piks-2B #2	TH3o	18
	Piks-2B #2	TH3o	20
	Piks-2B #2	TH3o	13
	Piks-2B #2	TH3o	19
	Piks-2B #2	TH3o	16
	Piks-2B #2	O23	14
	Piks-2B #2	O23	11
	Piks-2B #2	O23	12

## Sheet: Fig 4B
	The threshold indicated by the dashed line is 2.49873.
	Details are providced in the material and method section.
	Chr.	Position	-log10(p)
	1	38478	1.00414
	1	38845	1.00414
	1	39278	1.09351
	1	39482	0.949383
	1	40412	0.925074
	1	41420	1.00414
	1	41655	1.00414
	1	41752	1.00414
	1	41954	1.00414
	1	42314	1.00414
	1	42864	1.00414
	1	42988	1.00414
	1	43222	1.01646
	1	44151	1.00414
	1	44633	1.09351
	1	44666	0.997169
	1	45897	1.13877
	1	45922	0.844309
	1	61227	0.999529
	1	63851	0.917609
	1	63870	0.939607
	1	65205	0.959682
	1	66089	0.915626
	1	66185	0.944721
	1	67231	1.03548
	1	67268	0.725814
	1	67561	0.93761
	1	67985	0.959682
	1	68755	0.949273
	1	81597	0.959682
	1	86164	1.04585
	1	86831	0.934498
	1	88075	0.959682
	1	91138	0.959682
	1	96674	0.959682
	1	99409	0.959682
	1	99502	0.959682
	1	103475	0.959682
	1	105376	0.959682
	1	114675	0.907841
	1	115943	0.959682
	1	116449	1.04585
	1	121211	0.990109
	1	121312	1.03063
	1	121722	0.959682
	1	137916	0.954603
	1	138645	0.959682
	1	143849	0.925432
	1	144066	0.959682
	1	144599	0.906171
	1	155464	0.959682
	1	184187	1.05678
	1	186985	1.05678
	1	190471	1.13417
	1	190755	0.84007
	1	191066	1.00531
	1	191123	1.0599
	1	191228	0.977112
	1	191300	1.05094
	1	191876	1.13863
	1	192439	1.04432
	1	192645	1.12687
	1	192978	1.06806
	1	193002	1.11651
	1	193303	1.01657
	1	193405	1.2792
	1	217763	1.06163
	1	217911	1.11485
	1	217988	1.05409
	1	218231	0.946166
	1	218334	1.03138
	1	218411	0.933358
	1	218658	0.820231
	1	218733	1.06163
	1	220333	0.863293
	1	221434	0.863293
	1	230235	1.06163
	1	230973	0.878755
	1	231254	0.958664
	1	231336	0.944291
	1	231620	0.878755
	1	232964	0.864642
	1	233659	0.871993
	1	234431	0.864642
	1	234622	0.878755
	1	234700	0.921464
	1	234733	0.636984
	1	234797	0.878755
	1	235119	0.873857
	1	235204	0.878755
	1	235277	0.9031
	1	235330	0.901583
	1	235444	0.828619
	1	235793	0.726171
	1	235905	0.864642
	1	236158	0.878755
	1	236236	0.878755
	1	236517	0.958664
	1	236764	0.944291
	1	236874	0.878755
	1	236916	0.943567
	1	236964	0.947387
	1	237163	0.748806
	1	237767	0.767944
	1	237820	0.767944
	1	237919	0.796609
	1	238347	0.755214
	1	239590	0.69776
	1	243435	0.65301
	1	243574	0.685292
	1	244215	0.828619
	1	246299	0.480098
	1	246332	0.415103
	1	247587	0.474582
	1	252421	0.486667
	1	258155	0.275018
	1	258671	0.754705
	1	259518	0.599505
	1	259859	0.599505
	1	262644	0.446618
	1	265176	0.716518
	1	273747	0.862381
	1	277042	0.894202
	1	285245	0.773599
	1	295355	0.931683
	1	296850	0.906048
	1	301093	0.993449
	1	302307	0.906048
	1	302403	0.906048
	1	303948	0.906048
	1	306013	0.726838
	1	309168	0.726838
	1	315490	0.68755
	1	317691	0.493276
	1	319391	0.726838
	1	320041	0.536736
	1	320276	0.525139
	1	320443	0.536736
	1	323555	0.536736
	1	324715	0.536736
	1	327620	0.592762
	1	329734	0.512665
	1	336605	0.544897
	1	340043	0.4713
	1	347781	0.492038
	1	354254	0.492038
	1	354663	0.492038
	1	361869	0.464284
	1	364460	0.448955
	1	365872	0.492038
	1	366663	0.449469
	1	367694	0.449469
	1	370110	0.595388
	1	371596	0.640623
	1	374964	0.711433
	1	386343	0.641093
	1	400156	0.62835
	1	401520	0.69003
	1	404017	0.6633
	1	407636	0.571312
	1	407775	0.61426
	1	414301	0.595317
	1	414389	0.52405
	1	414550	0.553559
	1	414927	0.529655
	1	417315	0.532998
	1	428083	0.381568
	1	430710	0.559491
	1	432194	0.445785
	1	433501	0.41076
	1	435250	0.41076
	1	445615	0.548424
	1	464289	0.548424
	1	466788	0.676752
	1	472810	0.676752
	1	474817	0.741022
	1	478341	0.676752
	1	479215	0.672824
	1	483586	0.759269
	1	487950	0.649487
	1	491851	0.520069
	1	492983	0.810038
	1	497490	0.676752
	1	498187	0.651939
	1	503351	0.657647
	1	504133	0.74025
	1	505080	0.759269
	1	506965	0.676752
	1	507408	0.676752
	1	511174	0.759941
	1	513519	0.846069
	1	513661	0.83762
	1	513899	0.846069
	1	524801	0.83762
	1	530608	1.01503
	1	530775	0.962061
	1	531231	0.833446
	1	552131	0.998354
	1	557607	0.684834
	1	566744	0.536054
	1	581878	0.578915
	1	614654	0.744691
	1	616103	0.501432
	1	619588	0.536054
	1	622253	0.730501
	1	623254	0.548564
	1	624162	0.5113
	1	629469	0.477269
	1	642050	0.548564
	1	672473	0.489128
	1	673889	0.536054
	1	683597	0.536054
	1	694140	0.530813
	1	700511	0.690911
	1	702837	0.788035
	1	714129	0.773001
	1	718752	0.773001
	1	720508	0.965137
	1	720846	0.933197
	1	721245	0.965137
	1	726657	0.836695
	1	727273	0.633126
	1	744542	0.135959
	1	744911	0.135993
	1	748752	0.180868
	1	754236	0.132742
	1	768053	0.132742
	1	774747	0.0427679
	1	777725	0.0322702
	1	779722	0.0802894
	1	779773	0.00186869
	1	801253	0.116876
	1	801504	0.015531
	1	841067	0.0786889
	1	847246	0.193847
	1	889694	0.00334241
	1	897516	0.00304589
	1	912516	0.0938698
	1	916106	0.0888349
	1	917428	0.0591112
	1	921920	0.0522965
	1	928965	0.0651887
	1	930038	0.0454884
	1	930307	0.0255268
	1	934626	0.0651887
	1	934989	0.0803487
	1	935591	0.123059
	1	943621	0.164121
	1	944170	0.211654
	1	947902	0.328983
	1	948385	0.386723
	1	948761	0.20547
	1	957019	0.211654
	1	959538	0.386723
	1	960173	0.211654
	1	960327	0.249796
	1	974253	0.392504
	1	975822	0.410001
	1	979859	0.237492
	1	983109	0.228875
	1	984276	0.257705
	1	984354	0.279215
	1	984546	0.248614
	1	985434	0.257705
	1	985473	0.101943
	1	985690	0.257705
	1	985735	0.364482
	1	985753	0.299411
	1	985815	0.0987736
	1	985945	0.106196
	1	986116	0.106196
	1	986198	0.106196
	1	986487	0.106196
	1	986600	0.106196
	1	998834	0.257705
	1	1009728	0.290948
	1	1017602	0.10957
	1	1018778	0.21365
	1	1019074	0.178847
	1	1019282	0.257647
	1	1019366	0.239824
	1	1020266	0.257647
	1	1020692	0.21365
	1	1020784	0.257647
	1	1020900	0.262546
	1	1020936	0.0724101
	1	1021026	0.20682
	1	1021146	0.211453
	1	1021374	0.106237
	1	1021923	0.118326
	1	1022811	0.106237
	1	1023420	0.118134
	1	1025779	0.0805335
	1	1028176	0.025843
	1	1028424	0.157479
	1	1028797	0.209336
	1	1029348	0.025843
	1	1030447	0.157479
	1	1031379	0.025843
	1	1052269	0.025843
	1	1060811	0.197089
	1	1070154	0.109488
	1	1071921	0.214254
	1	1073936	0.0711627
	1	1075252	0.132838
	1	1076367	0.0711627
	1	1079165	0.218308
	1	1080015	0.256852
	1	1081471	0.317007
	1	1082535	0.214231
	1	1088541	0.229683
	1	1090683	0.451387
	1	1097392	0.265118
	1	1101535	0.451387
	1	1103963	0.255748
	1	1105423	0.345061
	1	1110077	0.183454
	1	1112889	0.640993
	1	1114580	0.663714
	1	1117067	0.422477
	1	1117204	0.602857
	1	1117614	0.432763
	1	1118050	0.653682
	1	1119961	0.640993
	1	1128629	0.479092
	1	1128801	0.640993
	1	1135954	0.592225
	1	1136435	0.591246
	1	1136584	0.640993
	1	1136863	0.678296
	1	1136973	0.640993
	1	1145144	0.414846
	1	1145226	0.474812
	1	1145962	0.696069
	1	1146831	0.422477
	1	1147311	0.711733
	1	1147366	0.559164
	1	1147406	0.640993
	1	1147658	0.704657
	1	1149947	0.426275
	1	1150365	0.426275
	1	1154789	0.422477
	1	1158128	0.471711
	1	1158387	0.566591
	1	1159082	0.703374
	1	1159161	0.280681
	1	1159615	0.649249
	1	1161573	0.377349
	1	1161675	0.474013
	1	1162333	0.594412
	1	1162713	0.337442
	1	1163445	0.286219
	1	1163661	0.398767
	1	1163789	0.473401
	1	1164152	0.396607
	1	1164541	0.422073
	1	1165094	0.567853
	1	1165600	0.617301
	1	1166429	0.7654
	1	1167713	0.498924
	1	1168087	0.497504
	1	1168614	0.325214
	1	1169955	0.221721
	1	1170117	0.640993
	1	1170768	0.691578
	1	1170873	0.483073
	1	1172108	0.634038
	1	1173329	0.742333
	1	1173445	0.422753
	1	1178424	0.640993
	1	1185559	0.530388
	1	1193059	0.389444
	1	1193102	0.618759
	1	1196495	0.634625
	1	1196625	0.626829
	1	1197127	0.294003
	1	1197326	0.640993
	1	1198202	0.524968
	1	1198312	0.252863
	1	1205013	0.228193
	1	1213323	0.422477
	1	1218551	0.599243
	1	1220573	0.474637
	1	1220656	0.423523
	1	1220979	0.640993
	1	1221642	0.409351
	1	1222850	0.489535
	1	1222930	0.493103
	1	1223559	0.498544
	1	1224305	0.654823
	1	1224570	0.647951
	1	1224801	0.331783
	1	1225033	0.635453
	1	1225786	0.390555
	1	1225855	0.422477
	1	1234552	0.640993
	1	1235350	0.422477
	1	1235546	0.645817
	1	1235884	0.411975
	1	1241278	0.695004
	1	1241386	0.422477
	1	1241486	0.422753
	1	1243878	0.521732
	1	1251890	0.672503
	1	1256512	0.640993
	1	1263127	0.15576
	1	1263316	0.257583
	1	1268445	0.422477
	1	1269018	0.422477
	1	1271314	0.640993
	1	1272215	0.649249
	1	1276334	0.640993
	1	1290049	0.303206
	1	1293339	0.640993
	1	1295391	0.352954
	1	1303627	0.588439
	1	1304127	0.629578
	1	1304526	0.641833
	1	1305642	0.641833
	1	1315754	0.450134
	1	1324473	0.706491
	1	1329359	0.405026
	1	1331234	0.396289
	1	1333719	0.255876
	1	1344971	0.677646
	1	1349832	0.915949
	1	1353099	0.737073
	1	1360407	0.660431
	1	1364148	1.00943
	1	1364942	0.912201
	1	1382763	0.765678
	1	1385562	0.838466
	1	1399179	0.715104
	1	1402556	0.982165
	1	1403514	0.982165
	1	1403747	1.05471
	1	1410190	0.98237
	1	1411807	0.715149
	1	1437495	0.583142
	1	1438666	0.982165
	1	1440989	0.915213
	1	1448488	0.699429
	1	1451620	0.601457
	1	1452687	0.715149
	1	1459004	0.982165
	1	1500836	0.995606
	1	1512721	0.770293
	1	1523119	0.911717
	1	1526654	0.993048
	1	1530773	0.986663
	1	1536315	0.993048
	1	1554240	0.993048
	1	1557080	0.911717
	1	1561819	1.00966
	1	1562857	0.997667
	1	1563905	1.06377
	1	1567789	1.02801
	1	1567880	0.919604
	1	1575588	0.944398
	1	1584483	0.961309
	1	1592869	1.06243
	1	1593682	0.993048
	1	1595349	0.993048
	1	1596855	1.00966
	1	1597784	1.1149
	1	1600032	0.993048
	1	1601181	0.993048
	1	1604256	0.993048
	1	1614473	0.993048
	1	1617627	0.993048
	1	1622783	0.993048
	1	1628035	0.917569
	1	1643118	1.06782
	1	1650369	0.998005
	1	1650845	0.998005
	1	1652254	0.942615
	1	1653490	0.998005
	1	1653874	0.998005
	1	1654202	1.00477
	1	1654885	0.998005
	1	1655177	1.01428
	1	1661827	1.03028
	1	1662391	1.01428
	1	1663680	0.998005
	1	1663832	1.01428
	1	1664450	0.989531
	1	1664780	0.959396
	1	1665248	1.01428
	1	1665282	0.980348
	1	1666476	0.998005
	1	1687238	0.998005
	1	1698893	0.998005
	1	1710260	0.917569
	1	1715499	1.01428
	1	1717028	0.917569
	1	1717604	1.08538
	1	1721233	0.998005
	1	1723064	0.998005
	1	1729532	0.998005
	1	1732517	0.998005
	1	1737334	0.998005
	1	1740665	0.917569
	1	1745576	0.998005
	1	1746857	0.998005
	1	1760712	0.998005
	1	1761851	0.998005
	1	1834324	0.998005
	1	1836448	1.10706
	1	1847250	0.932228
	1	1853820	1.01896
	1	1854008	0.917569
	1	1854740	0.985967
	1	1857523	0.998005
	1	1866957	0.998005
	1	1880155	0.998005
	1	1884254	1.02639
	1	1889805	0.998005
	1	1892043	1.03244
	1	1897036	0.998005
	1	1920885	1.03028
	1	1926156	1.03244
	1	1927990	0.998005
	1	1929773	0.998005
	1	1937449	0.998005
	1	1939055	1.00243
	1	1942145	0.961121
	1	1946308	0.998005
	1	1957331	1.00243
	1	1958771	0.917569
	1	1962845	0.917569
	1	1971479	1.01428
	1	1974311	0.998005
	1	1977168	0.998005
	1	1983387	0.998005
	1	2008107	0.927507
	1	2019521	0.927235
	1	2032483	0.998005
	1	2038576	0.920242
	1	2050957	0.998005
	1	2055363	1.08538
	1	2067313	0.998005
	1	2068793	0.998005
	1	2080851	1.08164
	1	2089776	0.998005
	1	2096537	0.995471
	1	2099861	1.01428
	1	2107125	0.998005
	1	2116985	1.07134
	1	2135807	1.00477
	1	2137792	0.998005
	1	2138166	0.998005
	1	2142971	0.998005
	1	2149179	1.06782
	1	2159117	0.998005
	1	2164465	1.00243
	1	2175542	0.998005
	1	2178634	0.998005
	1	2187651	0.998005
	1	2192594	1.01428
	1	2193728	1.00243
	1	2209194	1.01428
	1	2216176	1.13663
	1	2239081	1.00586
	1	2245114	1.01428
	1	2253903	1.06813
	1	2304820	0.998005
	1	2317118	1.06782
	1	2323205	0.917569
	1	2329044	1.06782
	1	2336418	0.998005
	1	2357150	0.943275
	1	2385596	1.01428
	1	2400641	0.998005
	1	2402336	0.998005
	1	2412602	0.844574
	1	2416029	0.998005
	1	2444751	1.00477
	1	2449063	1.00477
	1	2451146	0.998005
	1	2451501	0.998005
	1	2462657	0.998005
	1	2464423	0.998005
	1	2468818	0.998005
	1	2469028	0.998005
	1	2469264	0.998005
	1	2481488	1.01428
	1	2488192	0.998005
	1	2490037	0.998005
	1	2490651	0.998005
	1	2498751	1.01428
	1	2502018	0.998005
	1	2512276	1.04944
	1	2512730	0.998005
	1	2517128	0.950406
	1	2518411	1.06919
	1	2519045	1.01428
	1	2520541	0.998005
	1	2523627	1.10765
	1	2523923	0.998005
	1	2527490	0.998005
	1	2537148	1.0831
	1	2539671	1.03015
	1	2557445	0.990209
	1	2558996	1.0831
	1	2560923	1.06589
	1	2562091	1.06589
	1	2565274	0.982022
	1	2566031	1.07068
	1	2566423	0.982022
	1	2566676	1.03244
	1	2570977	1.08817
	1	2572109	1.0831
	1	2579887	1.06589
	1	2580078	1.12254
	1	2581428	1.06589
	1	2589217	1.03244
	1	2591569	1.06589
	1	2596702	1.15965
	1	2601802	0.899376
	1	2602106	0.856847
	1	2602150	1.06589
	1	2603609	0.998158
	1	2604177	1.10335
	1	2604408	0.982022
	1	2604809	1.06589
	1	2611021	1.0831
	1	2613202	1.06589
	1	2635273	1.0831
	1	2644813	0.842297
	1	2645723	0.895552
	1	2646674	1.13894
	1	2650220	1.04105
	1	2654133	1.01414
	1	2661563	1.02999
	1	2662601	1.06589
	1	2674558	0.982022
	1	2675720	1.12254
	1	2676506	1.02426
	1	2680421	1.06589
	1	2689307	1.06589
	1	2690731	1.06589
	1	2698943	1.01912
	1	2700007	1.08563
	1	2703114	0.981374
	1	2706205	1.06589
	1	2706857	1.06589
	1	2710061	1.06589
	1	2734184	0.976258
	1	2734631	0.93886
	1	2735781	1.06589
	1	2736868	1.06589
	1	2736925	1.06589
	1	2737051	1.06589
	1	2737666	1.06589
	1	2737733	1.10156
	1	2738203	1.07314
	1	2738647	1.06589
	1	2739096	1.06589
	1	2739399	1.06589
	1	2740394	1.13979
	1	2749917	1.15787
	1	2756200	1.06589
	1	2760203	1.06589
	1	2769512	1.07068
	1	2777300	1.13929
	1	2777648	1.06581
	1	2794976	1.06589
	1	2797663	0.982022
	1	2849561	1.06589
	1	2853982	1.06589
	1	2858113	1.08817
	1	2859230	1.06589
	1	2863054	1.06589
	1	2866624	1.07314
	1	2868857	1.06589
	1	2873295	1.06589
	1	2893877	1.0831
	1	2897729	1.06589
	1	2900288	1.06589
	1	2902160	0.982022
	1	2907076	1.06589
	1	2915538	1.18271
	1	2918059	1.2928
	1	2919031	1.06589
	1	2919167	1.06581
	1	2939301	1.16428
	1	2943990	1.16428
	1	2958041	1.16428
	1	2963850	1.21114
	1	2965004	1.18271
	1	2974924	1.16428
	1	2980423	1.37966
	1	3000257	1.16428
	1	3003086	1.16428
	1	3003918	1.16428
	1	3014234	1.24243
	1	3023790	1.12514
	1	3032327	1.16428
	1	3052324	1.16428
	1	3056990	1.16428
	1	3061353	1.16428
	1	3063742	1.18271
	1	3065173	1.16428
	1	3070816	1.16428
	1	3075316	1.16438
	1	3087985	1.16428
	1	3091726	1.16428
	1	3102721	1.16428
	1	3116850	1.16428
	1	3137864	1.16428
	1	3153665	1.16428
	1	3158320	1.07594
	1	3163823	1.16428
	1	3168718	1.24243
	1	3171430	1.16428
	1	3185756	1.2366
	1	3194887	1.17679
	1	3198864	1.24243
	1	3237504	1.17215
	1	3241631	1.23313
	1	3241661	1.22461
	1	3258380	1.16428
	1	3260863	1.16428
	1	3261324	1.17215
	1	3261653	1.16438
	1	3263078	1.16428
	1	3266568	1.07594
	1	3266682	1.16428
	1	3268246	1.24243
	1	3272178	1.16428
	1	3279046	1.08298
	1	3285044	1.16428
	1	3302340	1.16428
	1	3305230	1.17215
	1	3321673	0.972015
	1	3330910	0.972015
	1	3343144	0.972015
	1	3347647	0.989203
	1	3349969	0.972015
	1	3356166	0.972015
	1	3357466	0.972015
	1	3365814	0.889275
	1	3372782	0.972015
	1	3390943	0.972216
	1	3400378	0.972015
	1	3400672	0.972015
	1	3401426	0.977005
	1	3410472	0.972015
	1	3428303	0.972015
	1	3435987	0.972015
	1	3447929	0.98021
	1	3456262	1.2265
	1	3458234	1.33908
	1	3460856	1.2265
	1	3471337	1.23246
	1	3481076	1.2265
	1	3520813	1.2265
	1	3524230	1.24637
	1	3527786	1.2265
	1	3528381	1.15235
	1	3537795	1.24637
	1	3538751	1.2265
	1	3549424	1.2265
	1	3554155	1.2265
	1	3570234	1.2265
	1	3573723	1.2265
	1	3573870	1.2265
	1	3575733	1.2265
	1	3600694	1.2265
	1	3605739	1.2265
	1	3627812	1.2265
	1	3637328	1.2265
	1	3646539	1.13371
	1	3649622	1.2265
	1	3683151	1.32493
	1	3695370	1.24637
	1	3697134	1.23861
	1	3705671	1.227
	1	3738389	1.2265
	1	3738769	1.25267
	1	3740643	1.2265
	1	3761352	1.14686
	1	3766167	1.2265
	1	3767353	1.33095
	1	3774028	1.2265
	1	3778268	1.13371
	1	3780472	1.2265
	1	3786369	1.2265
	1	3793321	1.30947
	1	3795706	1.2265
	1	3799900	1.3118
	1	3809641	1.2265
	1	3820978	1.2265
	1	3830975	1.2265
	1	3845464	1.2265
	1	3847878	1.2265
	1	3849614	1.43172
	1	3850787	1.15322
	1	3851149	1.01348
	1	3851417	1.2265
	1	3851509	1.04824
	1	3857383	1.24637
	1	3862024	1.2265
	1	3873836	1.14309
	1	3876836	1.2265
	1	3877981	1.2265
	1	3884888	1.2265
	1	3886976	1.2265
	1	3902284	1.2265
	1	3908769	1.24637
	1	3915179	1.2598
	1	3930003	1.30947
	1	3935138	1.2265
	1	3947890	1.18559
	1	3952924	1.33095
	1	3956109	1.2265
	1	3958925	1.2265
	1	3976161	1.2265
	1	3977765	1.24637
	1	3991840	1.2265
	1	3995735	1.23521
	1	4000579	1.2265
	1	4003641	1.2265
	1	4009078	1.24637
	1	4012687	1.2265
	1	4012886	1.2265
	1	4017824	1.2265
	1	4020852	1.2265
	1	4021286	1.26616
	1	4023501	1.2265
	1	4023926	1.2265
	1	4029849	1.22607
	1	4035849	1.2265
	1	4039301	1.23521
	1	4044406	1.2265
	1	4051404	1.2265
	1	4052447	1.13354
	1	4052835	1.2265
	1	4053884	1.2265
	1	4055114	1.13371
	1	4058041	1.2265
	1	4061515	1.2265
	1	4073973	1.2265
	1	4079552	1.2265
	1	4082098	1.25976
	1	4084057	1.2265
	1	4088906	1.24637
	1	4091849	1.37734
	1	4094967	1.2265
	1	4095815	1.2265
	1	4097808	1.2265
	1	4106879	1.2265
	1	4108953	1.2265
	1	4117276	1.2265
	1	4118393	1.2265
	1	4121293	1.2265
	1	4126481	1.2265
	1	4134010	1.227
	1	4149685	1.31086
	1	4170774	1.2265
	1	4178116	1.2265
	1	4237488	1.2598
	1	4249759	1.30947
	1	4280745	1.2265
	1	4298256	1.13371
	1	4304831	1.2265
	1	4324636	1.1578
	1	4363189	1.23521
	1	4369804	1.29063
	1	4372170	1.2265
	1	4380093	1.2265
	1	4387693	1.2265
	1	4407809	1.2265
	1	4415996	1.2265
	1	4416584	1.23731
	1	4455018	1.2265
	1	4455316	1.33908
	1	4458998	1.44152
	1	4459751	1.27826
	1	4462082	1.1405
	1	4462795	1.23588
	1	4478363	1.17427
	1	4485362	1.5183
	1	4498712	1.31601
	1	4524942	1.32786
	1	4526910	1.23046
	1	4529847	1.2265
	1	4530419	1.33095
	1	4531387	1.2265
	1	4538586	1.2265
	1	4538798	1.23246
	1	4543720	1.24637
	1	4550495	1.2265
	1	4559090	1.2265
	1	4569439	1.29063
	1	4571843	1.2265
	1	4573889	1.25359
	1	4576502	1.13371
	1	4580582	1.2265
	1	4581501	1.2265
	1	4582357	1.2265
	1	4599422	1.18209
	1	4601544	1.11336
	1	4621633	1.31076
	1	4622460	1.30797
	1	4624228	1.32772
	1	4625166	1.30764
	1	4626751	1.30764
	1	4642921	1.2612
	1	4647243	1.15176
	1	4647816	1.28962
	1	4650516	1.09254
	1	4681444	1.15293
	1	4681895	1.12811
	1	4685561	1.14426
	1	4685689	1.14426
	1	4695345	1.3999
	1	4696636	1.12763
	1	4697422	1.12763
	1	4697630	1.14729
	1	4697661	1.13155
	1	4698312	1.12763
	1	4698644	1.13492
	1	4726651	1.11578
	1	4754394	1.03021
	1	4774729	1.11578
	1	4783539	0.540471
	1	4784584	0.480333
	1	4790892	0.407059
	1	4795892	0.856048
	1	4799353	0.871386
	1	4799947	0.795995
	1	4803491	0.871386
	1	4806671	0.877539
	1	4812362	0.856048
	1	4818900	0.871195
	1	4819205	0.784391
	1	4836373	0.907873
	1	4837513	0.827482
	1	4839058	0.844478
	1	4843023	0.874884
	1	4857060	0.757083
	1	4867203	0.601728
	1	4879839	0.685996
	1	4882349	0.457405
	1	4893514	0.682278
	1	4900911	0.528329
	1	4902992	0.465568
	1	4909290	0.473653
	1	4910507	0.53759
	1	4912643	0.549705
	1	4914248	0.492797
	1	4918371	0.53759
	1	4923162	0.549705
	1	4931493	0.549705
	1	4934586	0.549705
	1	4935529	0.549705
	1	4936692	0.549705
	1	4940751	0.615207
	1	4943617	0.478015
	1	4958964	0.425033
	1	4959690	0.415656
	1	4959953	0.415656
	1	4960428	0.46593
	1	4976106	0.440893
	1	4979099	0.419853
	1	4979402	0.419853
	1	5009696	0.400458
	1	5012555	0.400458
	1	5021787	0.43274
	1	5037545	0.400458
	1	5048245	0.409622
	1	5068318	0.403956
	1	5073339	0.400458
	1	5109580	0.27797
	1	5118756	0.268855
	1	5134630	0.377135
	1	5134762	0.377135
	1	5150540	0.366698
	1	5194723	0.377135
	1	5208322	0.324091
	1	5224999	0.362901
	1	5237805	0.464147
	1	5240432	0.443567
	1	5241302	0.486712
	1	5242827	0.486712
	1	5243282	0.411408
	1	5247060	0.338324
	1	5249436	0.351693
	1	5249834	0.432213
	1	5250578	0.316437
	1	5254226	0.364696
	1	5255690	0.280749
	1	5288826	0.171816
	1	5288900	0.285129
	1	5289383	0.205258
	1	5301330	0.118786
	1	5301385	0.129397
	1	5301592	0.173073
	1	5315066	0.167657
	1	5316226	0.165033
	1	5321359	0.173073
	1	5321752	0.173073
	1	5322747	0.173073
	1	5325853	0.125972
	1	5327749	0.173073
	1	5328995	0.173073
	1	5331751	0.275421
	1	5333399	0.173073
	1	5333758	0.0735244
	1	5337752	0.125972
	1	5337840	0.164923
	1	5338266	0.140359
	1	5339084	0.173073
	1	5339466	0.173073
	1	5339646	0.10097
	1	5339959	0.150387
	1	5339985	0.0606762
	1	5353458	0.087738
	1	5353631	0.199375
	1	5353925	0.173073
	1	5354197	0.0614081
	1	5354212	0.227434
	1	5354731	0.125972
	1	5354776	0.173073
	1	5355543	0.173073
	1	5357928	0.125972
	1	5358001	0.210827
	1	5358654	0.213883
	1	5379972	0.126233
	1	5386389	0.173073
	1	5388499	0.175693
	1	5391418	0.210714
	1	5400343	0.173073
	1	5410903	0.210827
	1	5416271	0.139875
	1	5416706	0.155322
	1	5421019	0.214239
	1	5423778	0.120583
	1	5425113	0.137343
	1	5425479	0.153639
	1	5425747	0.000289733
	1	5428038	0.185685
	1	5432989	0.195791
	1	5434969	0.271519
	1	5435618	0.491096
	1	5443071	0.189318
	1	5445348	0.189318
	1	5446197	0.189318
	1	5446587	0.189318
	1	5479192	0.189318
	1	5481551	0.189318
	1	5481908	0.197949
	1	5484439	0.189318
	1	5485934	0.173539
	2	675	1.00006
	2	3693	1.01213
	2	9571	1.01506
	2	10485	0.995284
	2	24699	1.01213
	2	27453	1.01213
	2	35841	1.01213
	2	39820	0.979957
	2	42659	1.0084
	2	44332	1.01213
	2	44621	1.07422
	2	48057	0.973941
	2	48431	0.957435
	2	51757	1.09025
	2	53002	0.973941
	2	53691	0.897167
	2	56217	1.0084
	2	56759	1.01213
	2	59556	1.01213
	2	63936	1.01213
	2	67699	1.01213
	2	68627	0.855298
	2	73750	1.01213
	2	77364	0.479345
	2	78297	0.750374
	2	78630	0.976707
	2	78657	0.863731
	2	79031	0.695163
	2	82933	0.589441
	2	85706	0.490927
	2	88744	0.717009
	2	92640	0.553272
	2	93039	0.553272
	2	93114	0.553272
	2	93425	0.557391
	2	94383	0.553272
	2	95039	0.539999
	2	95955	0.500195
	2	96396	0.496559
	2	96872	0.553272
	2	97078	0.544091
	2	97334	0.620452
	2	98065	0.553272
	2	98421	0.487962
	2	126759	0.539999
	2	126928	0.585279
	2	127121	0.496559
	2	127572	0.553272
	2	127690	0.553272
	2	127939	0.553272
	2	128219	0.539999
	2	128266	0.539999
	2	128802	0.528066
	2	143327	0.553272
	2	143426	0.574718
	2	143506	0.553272
	2	143852	0.553272
	2	144708	0.557408
	2	144980	0.513199
	2	145889	0.553272
	2	146294	0.558997
	2	147239	0.599822
	2	148748	0.496559
	2	149287	0.494409
	2	150766	0.664297
	2	152190	0.555792
	2	155975	0.553272
	2	158536	0.553272
	2	158826	0.539999
	2	159332	0.553272
	2	159583	0.557391
	2	159697	0.756945
	2	159763	0.550017
	2	160196	0.539999
	2	160353	0.577336
	2	160742	0.426708
	2	160908	0.553272
	2	161283	0.571857
	2	165493	0.511367
	2	175442	0.658825
	2	187821	0.525228
	2	187942	0.519993
	2	188036	0.537755
	2	192346	0.554957
	2	193285	0.784709
	2	194212	0.494258
	2	194619	1.03102
	2	198447	0.925853
	2	204904	0.657272
	2	207891	0.832421
	2	209941	0.758795
	2	214724	0.539204
	2	215583	0.810947
	2	216385	0.935842
	2	217392	0.831312
	2	219205	0.832421
	2	224174	0.62002
	2	226519	0.491657
	2	230278	0.5988
	2	232562	0.562338
	2	234659	0.667501
	2	260987	0.539695
	2	261156	0.62002
	2	261539	0.605862
	2	261950	0.62002
	2	262121	0.62002
	2	262544	0.62002
	2	263994	0.62002
	2	266732	0.62002
	2	272860	0.670757
	2	273482	0.70054
	2	273718	0.635964
	2	273884	0.665334
	2	273981	0.832946
	2	274130	0.911152
	2	274194	0.644234
	2	274363	0.605951
	2	274665	0.656292
	2	275100	0.65957
	2	275188	0.776153
	2	277247	0.65957
	2	279476	0.399759
	2	281010	0.51468
	2	281748	0.415362
	2	288344	0.661019
	2	301566	0.513969
	2	304442	0.51468
	2	304730	0.51468
	2	307224	0.472492
	2	308933	0.55657
	2	310420	0.51468
	2	323238	0.616788
	2	325729	0.572793
	2	328977	0.572793
	2	329951	0.572793
	2	331841	0.572793
	2	336929	0.404663
	2	337940	0.423953
	2	339006	0.520155
	2	343102	0.475618
	2	355125	0.660348
	2	363824	0.660348
	2	366135	0.657735
	2	367894	0.657735
	2	368274	0.657735
	2	369563	0.657735
	2	376310	0.657735
	2	377097	0.657735
	2	377270	0.657735
	2	382592	0.638374
	2	382927	0.651889
	2	384080	0.651889
	2	385174	0.398393
	2	397764	0.456619
	2	398771	0.565819
	2	402733	0.515669
	2	403127	0.525336
	2	409179	0.449792
	2	416944	0.590791
	2	420972	0.503415
	2	427476	0.367107
	2	429963	0.292027
	2	435700	0.379751
	2	435789	0.30773
	2	440467	0.30773
	2	440936	0.30773
	2	441700	0.296382
	2	446768	0.296382
	2	448898	0.30773
	2	457578	0.30773
	2	459905	0.30773
	2	471244	0.300219
	2	487856	0.30773
	2	487988	0.364855
	2	488136	0.30828
	2	488203	0.291487
	2	489249	0.424803
	2	491888	0.265637
	2	492172	0.402434
	2	492540	0.379751
	2	495898	0.250502
	2	496074	0.379783
	2	497231	0.534971
	2	497640	0.314194
	2	498602	0.310109
	2	498998	0.405707
	2	503718	0.276408
	2	504475	0.366202
	2	506145	0.271201
	2	506451	0.296382
	2	507193	0.169304
	2	507767	0.558197
	2	509648	0.321688
	2	532543	0.316157
	2	533218	0.342301
	2	546878	0.36324
	2	548393	0.15589
	2	553170	0.442281
	2	553730	0.263825
	2	554149	0.203731
	2	555295	0.124344
	2	556030	0.265031
	2	557133	0.289094
	2	557895	0.28828
	2	561343	0.244139
	2	561459	0.364201
	2	562330	0.284598
	2	563340	0.324041
	2	564042	0.26086
	2	579946	0.30773
	2	586285	0.416796
	2	588138	0.30773
	2	589186	0.30773
	2	595009	0.30773
	2	601288	0.281044
	2	602884	0.30773
	2	614074	0.381377
	2	614931	0.296382
	2	617171	0.379751
	2	634924	0.379751
	2	636241	0.30773
	2	639275	0.310879
	2	639649	0.30773
	2	656948	0.30773
	2	659924	0.30773
	2	660136	0.30773
	2	662982	0.379751
	2	663570	0.30773
	2	699047	0.148544
	2	703182	0.30773
	2	704789	0.379751
	2	710861	0.30773
	2	717611	0.30773
	2	732265	0.319141
	2	732914	0.30773
	2	744748	0.30773
	2	750511	0.30773
	2	751244	0.296382
	2	755441	0.298331
	2	758655	0.30773
	2	771294	0.296382
	2	771681	0.30773
	2	786379	0.379751
	2	787200	0.30773
	2	789064	0.30773
	2	789148	0.30773
	2	794835	0.379751
	2	835877	0.30773
	2	867124	0.292027
	2	881448	0.30773
	2	889224	0.296382
	2	896442	0.30773
	2	900661	0.30773
	2	904831	0.30773
	2	907013	0.30773
	2	920742	0.30773
	2	926519	0.271572
	2	932949	0.459086
	2	939121	0.30773
	2	942256	0.30773
	2	944638	0.30773
	2	970000	0.318347
	2	975658	0.307003
	2	997885	0.318347
	2	1005791	0.346043
	2	1007868	0.318347
	2	1024952	0.30226
	2	1029451	0.318347
	2	1031783	0.347509
	2	1035933	0.318347
	2	1068407	0.318347
	2	1072330	0.309024
	2	1074235	0.307003
	2	1074753	0.307003
	2	1081316	0.318347
	2	1084244	0.318347
	2	1088220	0.333427
	2	1090871	0.318347
	2	1092137	0.278776
	2	1092282	0.307003
	2	1102843	0.318347
	2	1111731	0.318347
	2	1113037	0.318347
	2	1114492	0.30226
	2	1121667	0.318347
	2	1134237	0.284613
	2	1135177	0.318347
	2	1149360	0.32036
	2	1151680	0.317893
	2	1156556	0.318347
	2	1170869	0.378431
	2	1174272	0.318347
	2	1195654	0.318347
	2	1202704	0.318347
	2	1203673	0.30226
	2	1214338	0.318347
	2	1219149	0.300702
	2	1228965	0.318347
	2	1233830	0.318347
	2	1238046	0.318347
	2	1239531	0.390141
	2	1247562	0.318347
	2	1254792	0.318347
	2	1270313	0.337535
	2	1274872	0.3216
	2	1282893	0.318347
	2	1289375	0.317893
	2	1298272	0.227394
	2	1299944	0.318347
	2	1302052	0.269992
	2	1302112	0.313494
	2	1307945	0.357773
	2	1310796	0.387699
	2	1313974	0.318347
	2	1318729	0.318347
	2	1319222	0.318347
	2	1325901	0.318347
	2	1327384	0.318347
	2	1343102	0.318347
	2	1344189	0.307003
	2	1356154	0.317893
	2	1359221	0.294661
	2	1374708	0.363968
	2	1377105	0.30226
	2	1388536	0.318347
	2	1390735	0.319438
	2	1404266	0.318347
	2	1408616	0.307003
	2	1429757	0.3216
	2	1436653	0.318347
	2	1438378	0.318347
	2	1438962	0.318347
	2	1444044	0.318347
	2	1446886	0.318347
	2	1450184	0.317893
	2	1452925	0.318347
	2	1457136	0.269089
	2	1461711	0.318347
	2	1463862	0.318347
	2	1464582	0.312091
	2	1476814	0.307003
	2	1493860	0.294661
	2	1498143	0.317893
	2	1513784	0.318347
	2	1519064	0.318347
	2	1519277	0.318347
	2	1521215	0.318347
	2	1522485	0.318347
	2	1539610	0.276698
	2	1543396	0.318347
	2	1547696	0.389199
	2	1560096	0.307003
	2	1575105	0.318347
	2	1580148	0.494124
	2	1586604	0.318347
	2	1597010	0.315512
	2	1597892	0.318347
	2	1601103	0.318347
	2	1606847	0.318347
	2	1616084	0.318347
	2	1620946	0.307003
	2	1634603	0.318347
	2	1637411	0.318347
	2	1641763	0.390141
	2	1641874	0.318347
	2	1654886	0.318347
	2	1665375	0.306607
	2	1673232	0.318347
	2	1677524	0.318347
	2	1694463	0.318347
	2	1696225	0.307003
	2	1700548	0.318347
	2	1707783	0.318347
	2	1710070	0.318347
	2	1723144	0.3216
	2	1740383	0.390141
	2	1741985	0.307003
	2	1744146	0.318347
	2	1744309	0.318347
	2	1746396	0.380461
	2	1749436	0.307003
	2	1757311	0.318347
	2	1763665	0.318347
	2	1766642	0.354135
	2	1770400	0.307003
	2	1772180	0.318347
	2	1777614	0.318347
	2	1786840	0.383425
	2	1793428	0.318347
	2	1803910	0.318347
	2	1822100	0.318347
	2	1834478	0.3216
	2	1835433	0.318347
	2	1843452	0.390141
	2	1844278	0.318347
	2	1847395	0.318347
	2	1871310	0.354135
	2	1875223	0.306607
	2	1878626	0.307003
	2	1882645	0.307003
	2	1919784	0.318347
	2	1924905	0.354135
	2	1926830	0.390141
	2	1933622	0.318347
	2	1949693	0.318347
	2	1950636	0.318347
	2	1952674	0.318347
	2	1953525	0.318347
	2	1956459	0.318347
	2	1959372	0.3421
	2	1959473	0.318347
	2	1993760	0.318347
	2	1997077	0.390141
	2	2013416	0.380461
	2	2040685	0.24031
	2	2045859	0.304631
	2	2049907	0.24031
	2	2058210	0.24031
	2	2060406	0.229937
	2	2070065	0.22505
	2	2082982	0.293874
	2	2099663	0.24031
	2	2100140	0.24031
	2	2103377	0.24031
	2	2122184	0.527394
	2	2139012	0.237617
	2	2205944	0.237617
	2	2228127	0.24031
	2	2236412	0.237617
	2	2253259	0.100107
	2	2265200	0.20111
	2	2266912	0.193152
	2	2270958	0.24031
	2	2273982	0.24031
	2	2274456	0.304631
	2	2274924	0.24031
	2	2278728	0.24031
	2	2285181	0.236156
	2	2285494	0.236156
	2	2286168	0.236156
	2	2289613	0.235536
	2	2290518	0.189686
	2	2301350	0.31299
	2	2301665	0.219344
	2	2301701	0.458837
	2	2305015	0.235863
	2	2320407	0.123886
	2	2320861	0.0964743
	2	2321305	0.0964743
	2	2324729	0.0411849
	2	2328231	0.0411849
	2	2328484	0.0411849
	2	2330129	0.00334976
	2	2330377	0.00379379
	2	2330497	0.0446321
	2	2330576	0.0431559
	2	2330926	0.00379379
	2	2331412	0.00379379
	2	2331741	0.0279269
	2	2331765	0.00334976
	2	2332005	0.00379379
	2	2332638	0.00379379
	2	2332755	0.0165688
	2	2333066	0.00379379
	2	2333149	0.00516554
	2	2333313	0.0411785
	2	2334120	0.230942
	2	2336197	0.0763118
	2	2336289	0.0317939
	2	2336603	0.0763118
	2	2336914	0.0415847
	2	2337729	0.0106567
	2	2337950	0.0108805
	2	2338199	0.00866758
	2	2338285	0.00287402
	2	2338346	0.0134101
	2	2338420	0.00842481
	2	2338486	0.0305231
	2	2338944	0.0507181
	2	2339086	0.00842481
	2	2339157	0.0678077
	2	2339192	0.00842481
	2	2344933	0.100718
	2	2346431	0.0627977
	2	2346536	0.0609078
	2	2346609	0.0609078
	2	2346814	0.0298133
	2	2346865	0.1605
	2	2347421	0.0232252
	2	2348683	0.0609078
	2	2352710	0.232745
	2	2354698	0.256528
	2	2356297	0.35996
	2	2357583	0.22698
	2	2360145	0.660806
	2	2360307	0.252711
	2	2363693	0.260625
	2	2366122	0.287171
	2	2366254	0.252711
	2	2366347	0.253366
	2	2371005	0.354525
	2	2372007	0.298421
	2	2375042	0.455982
	2	2381121	0.389111
	2	2382644	0.392853
	2	2401488	0.39718
	2	2407748	0.448811
	2	2409577	0.517527
	2	2410062	0.534297
	2	2411570	0.435682
	2	2431307	0.425309
	2	2432927	0.425309
	2	2440724	0.425309
	2	2447184	0.425309
	2	2448969	0.435682
	2	2449014	0.497569
	2	2449092	0.550177
	2	2449254	0.425309
	2	2449614	0.401304
	2	2449899	0.425309
	2	2450005	0.425309
	2	2450163	0.343307
	2	2450515	0.581242
	2	2451721	0.497569
	2	2451794	0.425309
	2	2451893	0.471102
	2	2451923	0.51737
	2	2452008	0.425309
	2	2452180	0.231398
	2	2452291	0.429536
	2	2452792	0.425309
	2	2453250	0.380829
	2	2453491	0.390226
	2	2454021	0.709267
	2	2454205	0.555714
	2	2454533	0.429536
	2	2454644	0.383173
	2	2454687	0.386524
	2	2455093	0.425309
	2	2455156	0.425309
	2	2455254	0.425309
	2	2455450	0.424742
	2	2455520	0.425309
	2	2455759	0.476513
	2	2455836	0.418697
	2	2455893	0.425309
	2	2456012	0.435682
	2	2456246	0.787092
	2	2456309	0.425309
	2	2456374	0.394439
	2	2456678	0.428015
	2	2456722	0.613855
	2	2456772	0.463707
	2	2456978	0.676689
	2	2459148	0.604092
	2	2459260	0.503567
	2	2459332	0.363577
	2	2459364	0.425309
	2	2459505	0.425309
	2	2459646	0.401824
	2	2459710	0.508073
	2	2461203	0.425309
	2	2462217	0.497569
	2	2463834	0.435682
	2	2476163	0.525923
	2	2476944	0.525923
	2	2479166	0.604845
	2	2480429	0.525923
	2	2495336	0.54598
	2	2495505	0.505016
	2	2495733	0.536951
	2	2504415	0.842816
	2	2504488	0.792646
	2	2504565	0.842816
	2	2505233	1.03001
	2	2511186	0.917839
	2	2511264	0.856557
	2	2511381	0.816815
	2	2511473	0.848275
	2	2511904	0.842816
	2	2512668	0.903279
	2	2514911	0.795316
	2	2515058	0.952469
	2	2519116	0.842816
	2	2527452	0.864423
	2	2527719	0.878953
	2	2529810	0.864423
	2	2554449	0.864423
	2	2556590	0.887311
	2	2557282	0.864423
	2	2558778	0.868206
	2	2560759	0.864423
	2	2563156	0.864423
	2	2565721	0.864423
	2	2567369	0.864423
	2	2574383	0.797055
	2	2576345	0.878953
	2	2582178	0.833105
	2	2594178	0.927326
	2	2598703	0.927326
	2	2610466	0.976379
	2	2611880	0.864423
	2	2618505	0.864423
	2	2620139	0.864423
	2	2622898	0.961818
	2	2624451	0.772007
	2	2625707	0.785508
	2	2626427	0.785508
	2	2627377	0.741288
	2	2627599	0.824414
	2	2629456	0.833966
	2	2633206	0.681154
	2	2641194	0.681154
	2	2667544	0.68675
	2	2668940	0.542848
	2	2672743	0.681154
	2	2693366	0.751282
	2	2700482	0.681154
	2	2715285	0.681154
	2	2722562	0.681154
	2	2727329	0.694201
	2	2731020	0.737196
	2	2750370	0.681154
	2	2763642	0.681154
	2	2786367	0.767668
	2	2786805	0.681154
	2	2790357	0.681154
	2	2793634	0.681154
	2	2794476	0.681154
	2	2802294	0.670543
	2	2809590	0.681154
	2	2809861	0.669459
	2	2829298	0.681154
	2	2843301	0.681154
	2	2868243	0.694201
	2	2887939	0.694201
	2	2895437	0.686492
	2	2908101	0.684587
	2	2910207	0.681154
	2	2922414	0.681154
	2	2933354	0.681154
	2	2944919	0.694201
	2	2954664	0.681154
	2	2955830	0.767668
	2	2957889	0.681154
	2	2965788	0.681154
	2	2969172	0.681154
	2	2971572	0.681154
	2	2971779	0.768849
	2	2976275	0.681154
	2	2982395	0.780792
	2	2986880	0.681154
	2	2989653	0.681154
	2	2992735	0.681154
	2	2997267	0.681154
	2	2998268	0.701051
	2	3001584	0.681154
	2	3011237	0.690041
	2	3017275	0.694201
	2	3023385	0.681154
	2	3037213	0.681154
	2	3038013	0.694201
	2	3039339	0.681154
	2	3054727	0.674082
	2	3059351	0.681154
	2	3063220	0.681154
	2	3093539	0.694201
	2	3096485	0.698637
	2	3101987	0.678958
	2	3110174	0.767668
	2	3111980	0.681154
	2	3113877	0.681154
	2	3116616	0.681154
	2	3117544	0.743204
	2	3119699	0.571094
	2	3119725	0.697702
	2	3120567	0.681154
	2	3123462	0.751282
	2	3126827	0.681154
	2	3136953	0.681154
	2	3145682	0.767668
	2	3162834	0.6815
	2	3164521	0.681154
	2	3172716	0.681154
	2	3180568	0.681154
	2	3183516	0.681154
	2	3192267	0.767668
	2	3197949	0.780792
	2	3206085	0.681154
	2	3206448	0.666378
	2	3213095	0.767668
	2	3215416	0.681154
	2	3222667	0.763432
	2	3224089	0.652659
	2	3224151	0.629913
	2	3225834	0.469568
	2	3226962	0.46559
	2	3246004	0.681154
	2	3248428	0.681154
	2	3252172	0.681154
	2	3257640	0.681154
	2	3259484	0.772768
	2	3259557	0.767668
	2	3261267	0.755763
	2	3264073	0.681154
	2	3270795	0.681154
	2	3271521	0.681154
	2	3280549	0.681154
	2	3283604	0.681154
	2	3287137	0.681154
	2	3290064	0.694201
	2	3291574	0.772673
	2	3296696	0.681154
	2	3301497	0.669347
	2	3302248	0.681154
	2	3303909	0.681154
	2	3308886	0.681154
	2	3310642	0.681154
	2	3312450	0.681154
	2	3317324	0.684587
	2	3322453	0.738182
	2	3333674	0.767668
	2	3335061	0.6815
	2	3337823	0.681154
	2	3339374	0.681154
	2	3345220	0.743557
	2	3345532	0.681154
	2	3345935	0.681154
	2	3352644	0.666378
	2	3355129	0.681154
	2	3358578	0.681154
	2	3359061	0.398684
	2	3364266	0.681154
	2	3373619	0.636889
	2	3377607	0.686492
	2	3387698	0.681154
	2	3387973	0.681154
	2	3390891	0.681154
	2	3394027	0.638625
	2	3394917	0.684587
	2	3395099	0.681154
	2	3395764	0.652911
	2	3398621	0.638625
	2	3399046	0.767668
	2	3400582	0.681154
	2	3400820	0.681154
	2	3404288	0.681154
	2	3413149	0.587686
	2	3414076	0.826229
	2	3414518	0.681154
	2	3414602	0.681154
	2	3415073	0.694201
	2	3416009	0.626671
	2	3420075	0.673376
	2	3422039	0.694201
	2	3426247	0.686269
	2	3439156	0.637201
	2	3440736	0.681154
	2	3447128	0.681154
	2	3449365	0.780792
	2	3449863	0.638625
	2	3454064	0.681154
	2	3455254	0.681154
	2	3455676	0.681154
	2	3457108	0.681154
	2	3459177	0.681154
	2	3462932	0.694201
	2	3464388	0.681154
	2	3466685	0.681154
	2	3474544	0.681154
	2	3478445	0.681154
	2	3478878	0.554972
	2	3478905	0.742438
	2	3480074	0.681154
	2	3483126	0.599347
	2	3494656	0.681154
	2	3496353	0.812922
	2	3496451	0.681154
	2	3502289	0.694533
	2	3506774	0.681154
	2	3508346	0.657044
	2	3508631	0.694201
	2	3511867	0.697821
	2	3513925	0.652911
	2	3514579	0.741756
	2	3521905	0.556554
	2	3523499	0.684587
	2	3524167	0.681154
	2	3534810	0.657044
	2	3534975	0.681154
	2	3543122	0.681154
	2	3549672	0.68675
	2	3557827	0.638625
	2	3560223	0.647762
	2	3560264	0.651669
	2	3568001	0.681154
	2	3568220	0.681154
	2	3568316	0.694201
	2	3568526	0.767668
	2	3568616	1.3689
	2	3568692	0.681154
	2	3569175	0.681154
	2	3570123	0.681154
	2	3575307	0.681154
	2	3579768	0.68985
	2	3587192	0.767668
	2	3591291	0.772673
	2	3593945	0.737196
	2	3594472	0.767668
	2	3596097	0.694201
	2	3598803	0.681154
	2	3604426	0.681154
	2	3607354	0.681154
	2	3614957	0.681154
	2	3615101	0.681154
	2	3618315	0.651576
	2	3618386	0.679208
	2	3618868	0.681154
	2	3618905	0.775789
	2	3619338	0.681154
	2	3620332	0.780792
	2	3622098	0.650113
	2	3622429	0.681154
	2	3622526	0.694201
	2	3622751	0.774105
	2	3622883	0.681154
	2	3623104	0.737196
	2	3623521	0.681154
	2	3623763	0.681154
	2	3624414	0.681154
	2	3624597	0.681154
	2	3625043	0.681154
	2	3625559	0.681154
	2	3625767	0.681154
	2	3625835	0.681154
	2	3626829	0.68508
	2	3627316	0.751282
	2	3628491	0.681154
	2	3628788	0.681154
	2	3628910	0.666742
	2	3628998	0.694201
	2	3629246	0.767668
	2	3629703	0.681154
	2	3629929	0.681154
	2	3630141	0.609053
	2	3630220	0.681154
	2	3630536	0.681154
	2	3630628	0.694201
	2	3631324	0.681154
	2	3631600	0.751282
	2	3632081	0.694201
	2	3632574	0.665821
	2	3632760	0.6815
	2	3634643	0.681154
	2	3634773	0.684587
	2	3635067	0.647089
	2	3637837	0.681154
	2	3650240	0.681154
	2	3650852	0.681154
	2	3662545	0.686492
	2	3665293	0.681154
	2	3670064	0.681154
	2	3671610	0.681154
	2	3672854	0.681154
	2	3673008	0.681154
	2	3673266	0.686492
	2	3680346	0.681154
	2	3685223	0.681154
	2	3686169	0.681154
	2	3694722	0.681154
	2	3701011	0.681154
	2	3702407	0.681154
	2	3704032	0.681154
	2	3705843	0.698529
	2	3710499	0.681154
	2	3711548	0.681154
	2	3711874	0.686269
	2	3713495	0.767668
	2	3716156	0.657044
	2	3720905	0.780792
	2	3724737	0.767668
	2	3725982	0.687024
	2	3726511	0.737196
	2	3726782	0.851265
	2	3728570	0.681154
	2	3729209	0.681154
	2	3731920	0.681154
	2	3734319	0.694201
	2	3736237	0.681154
	2	3738143	0.681154
	2	3745918	0.681154
	2	3746044	0.681154
	2	3749573	0.681154
	2	3759955	0.681154
	2	3760466	0.681154
	2	3768150	0.694201
	2	3773466	0.694201
	2	3778109	0.694201
	2	3781329	0.651669
	2	3783082	0.689531
	2	3786947	0.681154
	2	3787953	0.681154
	2	3789763	0.767668
	2	3792670	0.681154
	2	3793905	0.681154
	2	3794097	0.694201
	2	3796780	0.681154
	2	3798075	0.681154
	2	3804146	0.767668
	2	3805543	0.681154
	2	3811613	0.694201
	2	3814019	0.681154
	2	3819016	0.681154
	2	3822317	0.681154
	2	3822425	0.681154
	2	3825722	0.780792
	2	3826079	0.690041
	2	3827534	0.767668
	2	3828939	0.699756
	2	3832999	0.681154
	2	3837229	0.681154
	2	3838237	0.681154
	2	3839889	0.681154
	2	3865843	0.681154
	2	3869526	0.657044
	2	3884169	0.694201
	2	3888009	0.681154
	2	3888463	0.681154
	2	3891757	0.681154
	2	3892191	0.686492
	2	3900441	0.582682
	2	3915418	0.686492
	2	3919632	0.681154
	2	3924573	0.681154
	2	3925683	0.681154
	2	3938164	0.681154
	2	3944203	0.933525
	2	3949538	0.681154
	2	3952279	0.681154
	2	3954205	0.657044
	2	3967264	0.689772
	2	3967940	0.681154
[truncated: 6,135 more rows]

## Sheet: Fig 4C
	The positions with -log10(p) > 13.5 on O23_contig_1 are extracted from Fig 4B
	Chr.	Position	-log10(p)
	O23_contig_1	23719	13.9592
	O23_contig_1	25483	13.9592
	O23_contig_1	31367	13.9592
	O23_contig_1	31469	13.9592
	O23_contig_1	31696	13.9592
	O23_contig_1	33497	13.9592
	O23_contig_1	33881	13.9592
	O23_contig_1	36347	13.9592
	O23_contig_1	39124	13.9592
	O23_contig_1	39562	13.9592
	O23_contig_1	44842	13.9592
	O23_contig_1	45115	13.9592
	O23_contig_1	45361	13.9592
	O23_contig_1	55193	13.9592
	O23_contig_1	55476	13.9592
	O23_contig_1	57012	13.9592
	O23_contig_1	58552	13.9592
	O23_contig_1	63647	13.9592
	O23_contig_1	68484	13.9592
	O23_contig_1	68738	13.9592
	O23_contig_1	70831	13.9592
	O23_contig_1	71139	13.9592
	O23_contig_1	72814	13.9592
	O23_contig_1	74459	13.9592
	O23_contig_1	75170	14.1156
	O23_contig_1	80347	13.9592
	O23_contig_1	83293	13.9592
	O23_contig_1	85694	13.9592
	O23_contig_1	100716	13.9592
	O23_contig_1	100908	13.9592
	O23_contig_1	101043	13.9592
	O23_contig_1	102183	13.9592
	O23_contig_1	102517	13.9592
	O23_contig_1	132806	13.9592
	O23_contig_1	136270	13.9592
	O23_contig_1	136464	13.9592
	O23_contig_1	154018	13.9592
	O23_contig_1	170974	13.9592
	O23_contig_1	189753	13.9592
	O23_contig_1	193094	13.9592
	O23_contig_1	197758	13.9592
	O23_contig_1	217029	13.9592
	O23_contig_1	218020	13.9592
	O23_contig_1	218555	13.9592
	O23_contig_1	228878	13.9592
	O23_contig_1	229092	13.9592
	O23_contig_1	229270	13.9592
	O23_contig_1	229941	13.9592
	O23_contig_1	249410	14.0402
	O23_contig_1	251052	13.9592
	O23_contig_1	251310	13.9592
	O23_contig_1	260990	13.9592
	O23_contig_1	261659	13.9592
	O23_contig_1	276555	13.9592
	O23_contig_1	278534	13.9592
	O23_contig_1	280931	13.9592
	O23_contig_1	283659	13.9592
	O23_contig_1	284955	13.9592
	O23_contig_1	285102	13.9592
	O23_contig_1	285383	13.9592
	O23_contig_1	285694	13.9592
	O23_contig_1	288396	13.9592
	O23_contig_1	289048	13.9592
	O23_contig_1	307247	13.9592
	O23_contig_1	307389	13.9592
	O23_contig_1	307608	13.9592
	O23_contig_1	307856	13.9592
	O23_contig_1	324394	13.9592
	O23_contig_1	324649	13.9592
	O23_contig_1	333891	13.9592
	O23_contig_1	334098	13.9592
	O23_contig_1	371445	13.9592
	O23_contig_1	376121	13.9592
	O23_contig_1	379462	13.9592
	O23_contig_1	382787	13.9592
	O23_contig_1	383082	13.9592
	O23_contig_1	397988	13.9592
	O23_contig_1	458423	13.9592
	O23_contig_1	466490	13.9592
	O23_contig_1	468191	13.9592
	O23_contig_1	469839	13.9592
	O23_contig_1	472663	13.9592
	O23_contig_1	478918	13.9592
	O23_contig_1	503488	13.9592
	O23_contig_1	577417	13.9592
	O23_contig_1	577696	13.9592
	O23_contig_1	580624	13.9592
	O23_contig_1	594378	13.9592
	O23_contig_1	594494	13.9592
	O23_contig_1	601056	13.7915
	O23_contig_1	647888	13.9592
	O23_contig_1	654985	13.9592
	O23_contig_1	655943	13.9592
	O23_contig_1	656255	13.9592
	O23_contig_1	656497	13.9592
	O23_contig_1	659353	13.9592
	O23_contig_1	659599	13.9592
	O23_contig_1	659905	14.2278
	O23_contig_1	662629	13.9592
	O23_contig_1	665195	13.9592
	O23_contig_1	704122	13.9592
	O23_contig_1	719092	13.9592
	O23_contig_1	755503	14.6036
	O23_contig_1	756930	14.6036
	O23_contig_1	758670	14.6036
	O23_contig_1	759652	14.6036
	O23_contig_1	804000	13.9592

## Sheet: Fig 4E
	Host	Isolate	Lesion size (mm)
	Moukoto	Sasa2 (control)	19
	Moukoto	Sasa2 (control)	20
	Moukoto	Sasa2 (control)	23
	Moukoto	Sasa2 (control)	25
	Moukoto	Sasa2 (AVR-PikD)	17
	Moukoto	Sasa2 (AVR-PikD)	18
	Moukoto	Sasa2 (AVR-PikD)	20
	Moukoto	Sasa2 (AVR-PikD)	21
	Moukoto	Sasa2 (AVR-Mgk1)	15
	Moukoto	Sasa2 (AVR-Mgk1)	17
	Moukoto	Sasa2 (AVR-Mgk1)	18
	Moukoto	Sasa2 (AVR-Mgk1)	18
	Hitomebore	Sasa2 (control)	23
	Hitomebore	Sasa2 (control)	30
	Hitomebore	Sasa2 (control)	31
	Hitomebore	Sasa2 (control)	33
	Hitomebore	Sasa2 (AVR-PikD)	31
	Hitomebore	Sasa2 (AVR-PikD)	32
	Hitomebore	Sasa2 (AVR-PikD)	33
	Hitomebore	Sasa2 (AVR-PikD)	34
	Hitomebore	Sasa2 (AVR-Mgk1)	2
	Hitomebore	Sasa2 (AVR-Mgk1)	2
	Hitomebore	Sasa2 (AVR-Mgk1)	3
	Hitomebore	Sasa2 (AVR-Mgk1)	5
	RIL #58	Sasa2 (control)	20
	RIL #58	Sasa2 (control)	25
	RIL #58	Sasa2 (control)	27
	RIL #58	Sasa2 (control)	28
	RIL #58	Sasa2 (AVR-PikD)	20
	RIL #58	Sasa2 (AVR-PikD)	21
	RIL #58	Sasa2 (AVR-PikD)	26
	RIL #58	Sasa2 (AVR-PikD)	26
	RIL #58	Sasa2 (AVR-Mgk1)	2
	RIL #58	Sasa2 (AVR-Mgk1)	3
	RIL #58	Sasa2 (AVR-Mgk1)	3
	RIL #58	Sasa2 (AVR-Mgk1)	3
	Tsuyuake	Sasa2 (control)	24
	Tsuyuake	Sasa2 (control)	28
	Tsuyuake	Sasa2 (control)	31
	Tsuyuake	Sasa2 (control)	33
	Tsuyuake	Sasa2 (AVR-PikD)	2
	Tsuyuake	Sasa2 (AVR-PikD)	2
	Tsuyuake	Sasa2 (AVR-PikD)	2
	Tsuyuake	Sasa2 (AVR-PikD)	3
	Tsuyuake	Sasa2 (AVR-Mgk1)	2
	Tsuyuake	Sasa2 (AVR-Mgk1)	2
	Tsuyuake	Sasa2 (AVR-Mgk1)	2
	Tsuyuake	Sasa2 (AVR-Mgk1)	3

## Sheet: Fig 5C
	Isolate	Host	Lesion size (mm)
	O23	Moukoto	18
	O23	Moukoto	14
	O23	Moukoto	13
	O23	Moukoto	14
	O23	Moukoto	10
	O23	RIL #58	3
	O23	RIL #58	3
	O23	RIL #58	2
	O23	RIL #58	3
	O23	RIL #58	2
	d44a	Moukoto	10
	d44a	Moukoto	8
	d44a	Moukoto	10
	d44a	Moukoto	9
	d44a	Moukoto	10
	d44a	RIL #58	9
	d44a	RIL #58	8
	d44a	RIL #58	6
	d44a	RIL #58	8
	d44a	RIL #58	8
	TH3o	Moukoto	19
	TH3o	Moukoto	20
	TH3o	Moukoto	16
	TH3o	Moukoto	17
	TH3o	Moukoto	15
	TH3o	RIL #58	22
	TH3o	RIL #58	18
	TH3o	RIL #58	22
	TH3o	RIL #58	22
	TH3o	RIL #58	16

## Sheet: Fig 6B
	Tribe 30-133 having only one protein are not shown in Fig 6B
	Tribe	Count
	Tribe 1	22	m-br29-eugene-00089541, m-fr13-eugene-00094761, m-br29-eugene-00115881, m-fr13-eugene-00144271, m-br29-eugene-00115871, m-fr13-eugene-00087831, m-th16-eugene-00119491, m-fr13-eugene-00067231, m-br32-eugene-00143481, m-cd156-eugene-00118721, m-cd156-eugene-00113531, m-br29-eugene-00105921, m-br32-eugene-00040381, m-gy11-eugene-00076911, br48g12309.t1.cds, m-cd156-eugene-00121281, m-br32-eugene-001…
	Tribe 2	9	AVR-Pias_PQBJ01001795.1, AVR-Pimk1, AVR-Pias_BR32_Cont01, AVR-Pias_mgdig41_112272, AVR-Pias_FR13_Cont02, AVR-Pias_PJXW01000689.1, AVR-Pias_CM015701.1, AVR-Pimk1_B71, AVR-Pias_PJYI01000530.1
	Tribe 3	7	PWL1_EtKY19-1, PWL2_Guy11_PWL2-1, PWL3_PY86_1, m-br32-eugene-00120141, PWL4_CD156, m-br29-eugene-00107161, PWL3-like_FR13
	Tribe 4	6	AVR-PikD, APikL1_DsLIZ, APikL3_PM1, APikL4_gfsi, APikL2_BTJP4_6, APikL5_PY36.1
	Tribe 5	4	M_TH16_EuGene_00100711_1, AVR-Pib, m-br29-eugene-00091361, m-gy11-eugene-00137731
	Tribe 6	4	m-br29-eugene-00107301, AVR-Pi9, m-br29-eugene-00121721, m-gy11-eugene-00096851
	Tribe 7	4	m-br29-eugene-00112111, m-th16-eugene-00118381, m-fr13-eugene-00094721, m-fr13-eugene-00089161
	Tribe 8	3	AVR-Mgk1_O23, AVR-Mgk1_DS9461, AVR-Mgk1-like_SSFL02
	Tribe 9	3	Avr-Pita1, AVR-Pita, AVR-Pita3
	Tribe 10	3	Bas3, Bas3b, br48g4458.t1.cds
	Tribe 11	3	AVR1-CO39, m-br29-eugene-00119511, m-br29-eugene-00119491
	Tribe 12	3	m-br29-eugene-00121041, m-gy11-eugene-00110071, m-br32-eugene-00101931
	Tribe 13	3	m-br29-eugene-00027131, m-br29-eugene-00096171, m-th12-rn-eugene-00121641
	Tribe 14	2	Bas162, Bas162b
	Tribe 15	2	Bas4, Bas4a
	Tribe 16	2	BBA07349.1_PWT3, br58-g4698.t1.cds
	Tribe 17	2	AVR-Pia, m-br29-eugene-00106461
	Tribe 18	2	AVR-Rmg8, m-br29-eugene-00119471
	Tribe 19	2	m-fr13-eugene-00004061, m-br29-eugene-00043011
	Tribe 20	2	m-br29-eugene-00117591, m-cd156-eugene-00131711
	Tribe 21	2	m-fr13-eugene-00020841, m-gy11-eugene-00083821
	Tribe 22	2	AVR-Pii, m-fr13-eugene-00117221
	Tribe 23	2	m-gy11-eugene-00124331, m-fr13-eugene-00108711
	Tribe 24	2	m-br29-eugene-00092011, AVR-Pizt
	Tribe 25	2	m-br29-eugene-00091681, m-fr13-eugene-00070821
	Tribe 26	2	m-br29-eugene-00125251, m-br32-eugene-00141181
	Tribe 27	2	m-br29-eugene-00105021, m-fr13-eugene-00116451
	Tribe 28	2	m-br29-eugene-00081821, m-fr13-eugene-00128431
	Tribe 29	2	m-fr13-eugene-00097581, m-fr13-eugene-00118791
	Tribe 30	1	Avr-Pi54
	Tribe 31	1	Bas1
	Tribe 32	1	Bas2
	Tribe 33	1	Bas52_MoHEG13
	Tribe 34	1	BAS107
	Tribe 35	1	BAS113
	Tribe 36	1	BBA07322.1_PWT4
	Tribe 37	1	Slp1
	Tribe 38	1	BR48g630_mobr48
	Tribe 39	1	mobr58_108436_PWT4_69.892_1_1
	Tribe 40	1	m-fr13-eugene-00143751
	Tribe 41	1	m-gy11-eugene-00067931
	Tribe 42	1	m-fr13-eugene-00076421
	Tribe 43	1	m-gy11-eugene-00186121
	Tribe 44	1	m-us71-eugene-00116921
	Tribe 45	1	m-us71-eugene-00114911
	Tribe 46	1	m-br32-eugene-00128081
	Tribe 47	1	m-th16-eugene-00106651
	Tribe 48	1	m-fr13-eugene-00107561
	Tribe 49	1	m-gy11-eugene-00199991
	Tribe 50	1	m-gy11-eugene-00138681
	Tribe 51	1	m-th12-rn-eugene-00085091
	Tribe 52	1	ina168-g4590.t1.cds
	Tribe 53	1	br48g9741.t1.cds
	Tribe 54	1	br48g12130.t1.cds
	Tribe 55	1	br58-g2338.t1.cds
	Tribe 56	1	m-br32-eugene-00101951
	Tribe 57	1	m-br32-eugene-00106861
	Tribe 58	1	m-cd156-eugene-00133411
	Tribe 59	1	m-cd156-eugene-00138051
	Tribe 60	1	ina168-g2457.t1.cds
	Tribe 61	1	ina168-g4175.t1.cds
	Tribe 62	1	ina168-g3585.t1.cds
	Tribe 63	1	ina168-g3317.t1.cds
	Tribe 64	1	m-br32-eugene-00141021
	Tribe 65	1	m-br32-eugene-00102581
	Tribe 66	1	m-br29-eugene-00004921
	Tribe 67	1	m-br29-eugene-00026641
	Tribe 68	1	m-br29-eugene-00052161
	Tribe 69	1	m-br29-eugene-00094821
	Tribe 70	1	m-br29-eugene-00096401
	Tribe 71	1	m-br29-eugene-00096771
	Tribe 72	1	m-br29-eugene-00097421
	Tribe 73	1	m-br29-eugene-00114891
	Tribe 74	1	m-br29-eugene-00118801
	Tribe 75	1	m-br32-eugene-00101991
	Tribe 76	1	m-br32-eugene-00117431
	Tribe 77	1	m-fr13-eugene-00101061
	Tribe 78	1	m-us71-eugene-00000121
	Tribe 79	1	dig41-g5801.t1.cds
	Tribe 80	1	m-cd156-eugene-00122701
	Tribe 81	1	m-br29-eugene-00091381
	Tribe 82	1	m-br32-eugene-00131211
	Tribe 83	1	ina168-g2700.t1.cds
	Tribe 84	1	dig41-g7456.t1.cds
	Tribe 85	1	m-us71-eugene-00065681
	Tribe 86	1	m-fr13-eugene-00013421
	Tribe 87	1	m-fr13-eugene-00003821
	Tribe 88	1	m-gy11-eugene-00130301
	Tribe 89	1	m-fr13-eugene-00122001
	Tribe 90	1	m-fr13-eugene-00088361
	Tribe 91	1	m-fr13-eugene-00001281
	Tribe 92	1	m-br29-eugene-00008131
	Tribe 93	1	m-br32-eugene-00003601
	Tribe 94	1	m-gy11-eugene-00060011
	Tribe 95	1	m-br32-eugene-00066181
	Tribe 96	1	m-fr13-eugene-00080861
	Tribe 97	1	m-br32-eugene-00090231
	Tribe 98	1	m-fr13-eugene-00041321
	Tribe 99	1	m-fr13-eugene-00081261
	Tribe 100	1	m-fr13-eugene-00057131
	Tribe 101	1	m-gy11-eugene-00054591
	Tribe 102	1	m-fr13-eugene-00093031
	Tribe 103	1	m-br32-eugene-00133701
	Tribe 104	1	m-fr13-eugene-00114581
	Tribe 105	1	m-fr13-eugene-00035971
	Tribe 106	1	br48g5743.t1.cds
	Tribe 107	1	m-gy11-eugene-00074021
	Tribe 108	1	m-gy11-eugene-00069551
	Tribe 109	1	m-br32-eugene-00141031
	Tribe 110	1	m-fr13-eugene-00107801
	Tribe 111	1	m-gy11-eugene-00108681
	Tribe 112	1	m-fr13-eugene-00019851
	Tribe 113	1	m-gy11-eugene-00072321
	Tribe 114	1	m-gy11-eugene-00148071
	Tribe 115	1	m-cd156-eugene-00095711
	Tribe 116	1	m-br32-eugene-00131951
	Tribe 117	1	m-fr13-eugene-00104931
	Tribe 118	1	m-ph14-rn-eugene-00186401
	Tribe 119	1	m-br32-eugene-00101921
	Tribe 120	1	m-gy11-eugene-00121271
	Tribe 121	1	m-gy11-eugene-00128391
	Tribe 122	1	ina168-g4671.t1.cds
	Tribe 123	1	m-fr13-eugene-00057121
	Tribe 124	1	m-fr13-eugene-00110721
	Tribe 125	1	m-gy11-eugene-00094941
	Tribe 126	1	m-fr13-eugene-00068741
	Tribe 127	1	m-gy11-eugene-00128491
	Tribe 128	1	m-br32-eugene-00090371
	Tribe 129	1	m-th16-eugene-00079081
	Tribe 130	1	m-fr13-eugene-00066391
	Tribe 131	1	m-br32-eugene-00081411
	Tribe 132	1	m-fr13-eugene-00099751
	Tribe 133	1	m-br32-eugene-00135781

## Sheet: Fig 6E
	TM-align Results
	**************************************************************************
	* TM-align (Version 20190822) *
	* An algorithm for protein structure alignment and comparison *
	* Based on statistics: *
	* 0.0 < TM-score < 0.30, random structural similarity *
	* 0.5 < TM-score < 1.00, in about the same fold *
	* Reference: Y Zhang and J Skolnick, Nucl Acids Res 33, 2302-9 (2005) *
	* Please email your comments and suggestions to: zhng@umich.edu *
	**************************************************************************
	Name of Chain_1: AVR-PikD
	Name of Chain_2: AVR-Mgk1
	Length of Chain_1: 84 residues
	Length of Chain_2: 61 residues
	Aligned length= 58, RMSD= 2.53, Seq_ID=n_identical/n_aligned= 0.086
	TM-score= 0.51469 (if normalized by length of Chain_1)
	TM-score= 0.64899 (if normalized by length of Chain_2)
	(You should use TM-score normalized by length of the reference protein)
	(":" denotes aligned residue pairs of d < 5.0 A, "." denotes other aligned residues)
	KRAIDLSRERDPNFFDHPGIPVPECFWFMFKNNVRQDAGTCYSSWKMDMKVG-PNWVHIKSDDNCNLSGDFPPGWIVLGKKRPGF--
	.::::::::::::::::::::::::::::: :::::::::::::::::: .::::::::.
	----------------------RNCRIWQDMGSVWQEVVVVTPPVTVDIITKRHGAFSLFVPVGCGIRDTG---GALRATETDD-PW

## Sheet: Fig 7D
	Replicate	Pik	AVR	Score
	Rep 1	Pikm	Empty	0
	Rep 1	Pikm	Empty	0
	Rep 1	Pikm	Empty	0
	Rep 1	Pikm	Empty	0
	Rep 1	Pikm	Empty	0
	Rep 1	Pikm	Empty	0
	Rep 1	Pikm	AVR-PikD	3
	Rep 1	Pikm	AVR-PikD	2
	Rep 1	Pikm	AVR-PikD	4
	Rep 1	Pikm	AVR-PikD	4
	Rep 1	Pikm	AVR-PikD	2
	Rep 1	Pikm	AVR-PikD	2
	Rep 1	Pikm	AVR-Mgk1	3
	Rep 1	Pikm	AVR-Mgk1	4
	Rep 1	Pikm	AVR-Mgk1	5
	Rep 1	Pikm	AVR-Mgk1	4
	Rep 1	Pikm	AVR-Mgk1	2
	Rep 1	Pikm	AVR-Mgk1	2
	Rep 1	Piks	Empty	1
	Rep 1	Piks	Empty	1
	Rep 1	Piks	Empty	0
	Rep 1	Piks	Empty	1
	Rep 1	Piks	Empty	0
	Rep 1	Piks	Empty	1
	Rep 1	Piks	AVR-PikD	1
	Rep 1	Piks	AVR-PikD	2
	Rep 1	Piks	AVR-PikD	2
	Rep 1	Piks	AVR-PikD	1
	Rep 1	Piks	AVR-PikD	0
	Rep 1	Piks	AVR-PikD	0
	Rep 1	Piks	AVR-Mgk1	4
	Rep 1	Piks	AVR-Mgk1	3
	Rep 1	Piks	AVR-Mgk1	5
	Rep 1	Piks	AVR-Mgk1	1
	Rep 1	Piks	AVR-Mgk1	0
	Rep 1	Piks	AVR-Mgk1	0
	Rep 2	Pikm	Empty	0
	Rep 2	Pikm	Empty	0
	Rep 2	Pikm	Empty	0
	Rep 2	Pikm	Empty	0
	Rep 2	Pikm	Empty	0
	Rep 2	Pikm	Empty	0
	Rep 2	Pikm	AVR-PikD	6
	Rep 2	Pikm	AVR-PikD	4
	Rep 2	Pikm	AVR-PikD	5
	Rep 2	Pikm	AVR-PikD	6
	Rep 2	Pikm	AVR-PikD	6
	Rep 2	Pikm	AVR-PikD	3
	Rep 2	Pikm	AVR-Mgk1	6
	Rep 2	Pikm	AVR-Mgk1	4
	Rep 2	Pikm	AVR-Mgk1	6
	Rep 2	Pikm	AVR-Mgk1	6
	Rep 2	Pikm	AVR-Mgk1	6
	Rep 2	Pikm	AVR-Mgk1	5
	Rep 2	Piks	Empty	0
	Rep 2	Piks	Empty	0
	Rep 2	Piks	Empty	3
	Rep 2	Piks	Empty	2
	Rep 2	Piks	Empty	2
	Rep 2	Piks	Empty	0
	Rep 2	Piks	AVR-PikD	0
	Rep 2	Piks	AVR-PikD	0
	Rep 2	Piks	AVR-PikD	3
	Rep 2	Piks	AVR-PikD	2
	Rep 2	Piks	AVR-PikD	2
	Rep 2	Piks	AVR-PikD	2
	Rep 2	Piks	AVR-Mgk1	6
	Rep 2	Piks	AVR-Mgk1	4
	Rep 2	Piks	AVR-Mgk1	6
	Rep 2	Piks	AVR-Mgk1	6
	Rep 2	Piks	AVR-Mgk1	6
	Rep 2	Piks	AVR-Mgk1	6
	Rep 3	Pikm	Empty	0
	Rep 3	Pikm	Empty	0
	Rep 3	Pikm	Empty	1
	Rep 3	Pikm	Empty	0
	Rep 3	Pikm	Empty	0
	Rep 3	Pikm	Empty	0
	Rep 3	Pikm	AVR-PikD	5
	Rep 3	Pikm	AVR-PikD	4
	Rep 3	Pikm	AVR-PikD	6
	Rep 3	Pikm	AVR-PikD	5
	Rep 3	Pikm	AVR-PikD	6
	Rep 3	Pikm	AVR-PikD	6
	Rep 3	Pikm	AVR-Mgk1	6
	Rep 3	Pikm	AVR-Mgk1	6
	Rep 3	Pikm	AVR-Mgk1	6
	Rep 3	Pikm	AVR-Mgk1	6
	Rep 3	Pikm	AVR-Mgk1	6
	Rep 3	Pikm	AVR-Mgk1	6
	Rep 3	Piks	Empty	0
	Rep 3	Piks	Empty	0
	Rep 3	Piks	Empty	2
	Rep 3	Piks	Empty	0
	Rep 3	Piks	Empty	0
	Rep 3	Piks	Empty	2
	Rep 3	Piks	AVR-PikD	0
	Rep 3	Piks	AVR-PikD	0
	Rep 3	Piks	AVR-PikD	2
	Rep 3	Piks	AVR-PikD	0
	Rep 3	Piks	AVR-PikD	0
	Rep 3	Piks	AVR-PikD	2
	Rep 3	Piks	AVR-Mgk1	5
	Rep 3	Piks	AVR-Mgk1	5
	Rep 3	Piks	AVR-Mgk1	6
	Rep 3	Piks	AVR-Mgk1	6
	Rep 3	Piks	AVR-Mgk1	6
	Rep 3	Piks	AVR-Mgk1	6

[truncated: 21 more sheets: Fig 8B, Fig 8C, Fig 8D, S2 Fig, S4 Fig (O23 to 70-15), S4 Fig (d44a to 70-15), S4 Fig (TH3o to 70-15), S4 Fig (d44a to O23), S4 Fig (TH3o to O23), S4 Fig (TH3o to d44a), S5A Fig, S5B Fig, S5C Fig, S5D Fig, S5E Fig, S5F Fig, S6A Fig, S6B Fig, S7 Fig, S9B Fig …]
